# Supplementary material for: Poly(ADP-ribose) glycohydrolase coordinates meiotic DNA double-strand break induction and repair independent of its catalytic activity
Source: Nat Commun. 2020 Sep 25;11:4869. doi: 10.1038/s41467-020-18693-1 (PMC7519143; doi:10.1038/s41467-020-18693-1)
Supplement: Supplementary file 4 — Source Data [file 41467_2020_18693_MOESM4_ESM.zip]

Archive with 2 entries (2 files):
- Source Data 1.xlsx
- Source Data 2.xlsx
