# Supplementary material for: Poly(ADP-ribose) glycohydrolase coordinates meiotic DNA double-strand break induction and repair independent of its catalytic activity
Source: Nat Commun. 2020 Sep 25;11:4869. doi: 10.1038/s41467-020-18693-1 (PMC7519143; doi:10.1038/s41467-020-18693-1)
Supplement: Supplementary file 4 — Source Data [file 41467_2020_18693_MOESM4_ESM.zip › Source Data 1.xlsx]

## Sheet: Fig. 1B
	WT	parg-1::GFP	parg-1(gk120)	parg-2(ddr20)	parg-1(gk120) parg-2(ddr20)
Embyonic Lethality (%)	0.5	0	1.68067	0.373134	1.24481
	0.82	0	7.65027	0.404858	3.82775
	0	0.4	1.44404	0	3.27273
	0.3	0.3	6.41026	0.704225	2.67176
	0.34	0	3.73134	0	2.8169
Brood-size	272	292	238	268	241
	248	260	183	247	209
	250	243	277	256	275
	230	316	234	284	262
	196	278	268	249	284
% of males	0	0	4.7	0	3.8
	0	0	5.9	0	4.5
	0	0	4.4	0	4.1
	0	0	3.2	0	3.9
	0	0	4.6	0	3

## Sheet: Fig. 1D
WT																	parg-1(gk120)
Gonad #1:	Z1	Z2	Z3	Z4	Z5	Z6	Z7	Gonad #2:	Z1	Z2	Z3	Z4	Z5	Z6	Z7		Gonad #1:	Z1	Z2	Z3	Z4	Z5	Z6	Z7	Gonad #2:	Z1	Z2	Z3	Z4	Z5	Z6	Z7	Gonad #3:	Z1	Z2	Z3	Z4	Z5	Z6	Z7
	1825	2690	2491	52322	26372	47959	2025		2718	33392	3049	60986	2684	48631	2727			18569	20436	25295	71773	25104	31390	29647		36045	46079	55619	51036	22500	26933	32056		24884	21562	29902	48321	75648	27163	36813
	2753	2550	2757	2607	5641	3383	1888		10701	49605	2643	3124	2654	2147	3009			19238	19637	22254	22677	27266	27798	33858		25924	40140	45270	43228	18978	27003	30820		43958	86877	23726	62043	27819	23158	46482
	3210	2775	2550	2667	58591	2600	2693		2874	2668	44013	2925	2380	51989	2819			20323	19181	26486	28992	21148	21150	36747		37470	27102	30688	84597	20105	25365	40206		44932	27268	30814	33422	23456	33144	47165
	2604	2620	2102	2128	3047	2611	2669		3191	3019	36636	2667	2983	37660	2967			18636	20688	24997	27221	72530	24071	43190		28309	30255	34331	31448	26554	14204	25912		31056	31979	33765	54980	54807	29765	51149
	1641	3511	1520	3003	53199	2065	1969		3119	6703	7017	2226	2158	3253	3114			41235	76332	24491	63561	19583	19352	43296		33927	31306	21328	51828	38547	30641	32892		37323	23369	34089	25601	24391	31476	56034
	7372	3272	1406	2741	32161	2677	2683		2738	2946	2780	3066	2585	3361	3240			18492	16173	17604	27881	17129	19466	31884		37368	28312	29637	36800	42164	25859	45627		32030	29588	18783	23315	26675	71059	56833
	2634	3313	47491	3328	1882	3176	2800		3160	4156	2745	2626	2389	2213	8096			20531	22113	21183	22506	15867	12891	55643		33142	37434	33598	68254	81264	28025	36282		38236	32382	35303	15609	21785	28222	68019
	2700	3424	48062	3160	2808	2817	2705		2888	2942	2910	2604	2799	2630	2964			16452	18631	17572	19976	16455	22280	32413		28146	41977	40249	61290	48002	35443	39922		21359	31858	38169	23489	23449	30254	94391
	2545	2738	2637	2710	3005	2543	2796		3405	4005	2786	2656	2641	3248	2609			21883	21292	23728	21206	16402	22854	27456		27934	32866	45027	33658	42176	46357	51972		25304	30675	37638	17103	22912	28977	58692
	2494	1945	1390	1224	3098	2976	2727		3137	3983	2800	2830	2898	2583	2590			16144	22812	18627	18452	17607	16800	44550		27026	40451	39843	30031	46541	101494	50903		22121	29315	32423	22144	28445	29698	57874
	2819	2386	1340	1770	3465	2464	2898		3015	3610	2061	2655	2730	2773	2946			19905	18997	20772	19126	15954	27633	43744		34515	50836	30971	33934	31417	32411	43595		22581	22843	34536	21928	27300	30879	49883
	2951	2570	1474	2910	2940	2990	2748		3526	2943	3297	2348	12857	2637	3402			27177	19026	11200	20068	15679	26451	38930		26011	30180	70938	33650	27587	50976	31367		27309	33786	33452	21862	28331	28445	68819
	3217	2840	1965	3056	1823	2670	2722		3005	3187	2520	60890	3071	2802	3035			14147	16683	20557	17984	15551	14824	41938		42739	32649	33941	32351	22284	33338	49650		26502	27600	45818	22653	63257	26033	54781
	2463	3017	1981	2209	2623	1580	2926		3206	3355	1732	2998	2861	2486	2880			22518	20260	14916	14811	19617	20059	51772		29145	34976	48524	33122	23136	43858	47528		25925	25383	31419	67696	76557	29385	28105
	2284	3373	2116	2166	1860	1460	2526		3275	3006	1833	6628	1720	3480	2850			18219	15712	19991	17263	15114	32022	57824		29816	42073	45069	27829	25558	44661	43919		22077	30169	31208	68161	29908	32423	51891
	3285	3171	2178	3571	2449	1652	2242		2676	2781	2746	66068	2055	2799	3001			19899	14936	21109	19850	24077	23733	51820		31930	26347	74014	18433	45786	31848	47760		21156	35431	26558	30040	67798	85830	42373
	3191	3475	1735	3464	2586	2036	2205		2981	2916	2884	2941	1129	3020	3286			19759	23080	18440	15990	24218	52355	41654		37266	34365	78757	73965	80730	40827	36360		12769	24302	25994	33386	26648	42306	54521
	3095	2372	2404	3407	2664	2523	2470		2657	3019	3044	2629	1387	3232	3386			23049	20327	14995	13081	25514	37377	31092		34457	36283	62128	28903	34138	26313	30524		23256	30112	26778	28285	27881	34770	41573
	2631	2681	2584	2422	2783	2405	2669		3142	2909	1781	2690	1444	3442	3061			23047	21772	20361	18118	17379	26997	23324		28296	34522	65593	37928	27159	29130	65852		39746	27337	28061	23617	29312	36256	47286
	3191	2641	1889	1936	2767	2791	2545.32		3274	33848	2643	2783	2157	2957	3330			14965	23693	20757	10561	26402	21787	60280		35404	47041	74349	49312	17674	32496	38650		25364	30471	27425	29364	27835	29956	45551
	2819	2711	2620	3250	2621	2890			3246	2967	2668	3220	1469	2720	2876			16306	25012	15790	16435	23202	30879	48139		28821	38383	77246	44786	22197	83861	47728		24477	34058	29594	33002	28071	24874	84810
	2955	2755	1787	3610	2504	2832			3466	2964	2727	3150	19004	2459	2722			27765	28025	23911	15333	25417	29277	71052		35993	46736	40905	50193	36760	36435	47905		24749	29419	26750	24763	23179	27228	89102
	2893	2625	1382	3406	2682	2702			3679	2932	2774	2929	2916	3369	15371			17499	23583	24918	10305	21146	25920	75802		37678	35196	61864	37277	36100	43506	49585		28989	27946	29885	25211	26037	26479	56169
	2190	2641	2438	3418	25599	2972			3392	2810	2622	2129	2324	2972	50852			15136	17099	22668	16325	27288	23006	40404		34210	31053	51742	50903	35975	43293	33968		21444	34019	28472	21787	25229	36721	50361
	3214	2519	2618	2819	53520	15253			2888	3050	2755	2186	1416	3207	52712			15787	18645	27793	17079	68320	25545	81523		30460	39013	51698	45101	37848	95737	81722		27214	26436	25079	24741	29189	39318	53078
	3073	2654	1988	1875	41792	2185			3362	3231	53994	3494	1715	3004	2819			15974	13898	26523	15897	27291	22576	70876		32459	47853	45490	47875	39627	38711	43308		24400	34541	25379	26348	32792	43015	62483
	3243	2677	2749	2831	2405	1929			3619	3658	3102	2927	2635	2785	7410.15			15447	18855	28285	17302	24494	28137	76566		36304	79313	28523	42408	41440	40686			30652	77146	26055	25000	24829	77188	56100
	3198	2576	2601	3173	3151	1880			3406	2674	2749	2027	1585	3382				16394	16802	24502	18321	23381	25682	55565		27275	68733	22379	43319	27921	36269			25945	33122	34961	21802	33007	72188	51149
	2813	2620	1978	3275	2551	2510			3364	2872	2916	3787	2872	2701				17376	19621	27742	18334	24765	22875	43744		23184	37893	44237	51957	34907	40917			24267	28708	31632	23673	29295	71059	55767
	2996	65165	1720	3746	2277	2724			2738	2978	14902	4051	1806	2421				14106	21916	18036	17863	24285	24782	47749		31295	63435	65379	42508	36857				19723	35092	37044	29574	29117	38871
	2811	64863	2718	3448	2248	2733			3394.93	3062	59986	3107	3484	2940				18218	17691	20927	19243	19932	27797			28689	51344	62505	68260	21774				23821	26284	51065	20203	25363
	2724	66020	2213	3153	2672	2615				2865	3330	2964	2823	3677				21449	20852	22452	19651	17411	30799			37457	40351	53676	57998	26599				23809	34956	35122	29226	21485
	2735	2736	2564	1715	3283	2315				3059	3159	3514	3371	12168				19791	18976	16755	74826	20188	28375			27122	38858	31472	46265	35010				27695	31357	39884	26442	25740
	2426	2071	2467	3186	3236	2527				2934	2612	4078	3225	51411				24334	21430	19486	19894	21765	34446			26878	38529	51254	83127					58660	36335	39609	23860	21785
	2825	2576	2643	2115	2955	1724				2752	2740	3717	51697	48117				23788	25941	17740	25312	20047	28230			56528	28312	48612	95363					21964	28909	68687	24598	32627
	2675	2523	21895	2557	2641	47314				2878	3043	2771	2962	2486				21362	26548	19084	25922	73707	35695			111055	40291	61997	61575					21276	29873	44858	32972
	2518	2093	1964	2568	3160	1652				2948	3034	2662	2652	9365.61				12534	20342	20335	22647	67116	34090			104250		20368	49114					21427	26769	33533	28549
	2299	2388	1568	36211	3091	5246.89				2631	2967	2735	2680					24847	20253	16779	19025	54879	27111			28309		31786	43314					22848	29074	28195	23663
	2368	2367	2741	2599	56637					2895	3071	2853	2993					22824	19799	19012	23624	19003	22854			36390		44785	47384					21831	38304	38169	25741
	2230	2634	56930	55929	1678					2516	3028	2837	2721					19521	19530	69179	21432	19219	26394					88896	88160					22509	85321	33329	23489
	1965	2348	32276	3605	2641					2876	3239	2558	12857					20941	23004	36944	16254	15980						39577	28903					18598	88978		29692
	2424	1741	2603	3558	2670					2555	2817	4848	4555.83					16237	18236	31113	21285	18944						90474	48473					35191	34261
	3095	2366	2282	3494	1569					2957	2758	2873						13518	17289	67617	20211	18318						93309						44397	36545
	2732	2363	2699	3601	2792					2987	2989	2715						15079	48703	74599	23140	15908						29534						44370	35210
	2670	1736	2649	3948	2950					46077	2810	2954						75527	71660	22881	25113	18786						49945						25364	39708
	2972	1890	2685	3572	1558					48452	2817	3030						41235	20104	19874	17448	17377												27856	35922
	2454	2801	2620	3154	2608					2687	2901	2736						21243	21553	23078	18700	18053													30675
	2444	2507	2679	2562	2344					2505	2867	2655							15886	16132	18452	17318													35346
	2993	2232	2632	1649	2164					2470	2061	6746.81							71706	21032	22635	14722
	2525	2542	1850	3208	2683					2535	6844.04								24050	28544		10548
	2938	2560	2135	2676	3079					2953									21387	22495		15317
	2508	2281	1851	2119	2895					51574									19196	26433		17972
	2717	2511	1515	2063	3231					38160									18646	15722		17608
	3700	2720	2100	2990	3040					4005									22812	24879		18037
	3131	2644	2064	3536	2827					8267.81									23719	12202		14088
	2966	2765	2766	3572	2375															73212		15747
	2457	2372	2803	3110	1761															21183		14539
	2953	2127	2424	1582	1526															25003		15926
	2510	2473	1387	2741	2558																	19018
	2874	3113	1354	5159.75	1942																	17248
	7341	3205	2207		2950																	15460
	46723	3254	2438		8010.33																	14786
	57757	2879	2435																			19950
	6798	2565	2324																			16455
	7635	2203	2100																			22962
	1792	3085	5208.22
	2634	2937
	4471.91	3252
		3046
		2416
		2445
		2590
		2231
		2183
		2900
		5144.81
parp-1(ddr31); parg-1(gk120)																	parp-2(ok344); parg-1(gk120)
Gonad #1:	Z1	Z2	Z3	Z4	Z5	Z6	Z7	Gonad #2:	Z1	Z2	Z3	Z4	Z5	Z6	Z7		Gonad #1:	Z1	Z2	Z3	Z4	Z5	Z6	Z7	Gonad #2:	Z1	Z2	Z3	Z4	Z5	Z6	Z7	Gonad #3:	Z1	Z2	Z3	Z4	Z5	Z6	Z7	Gonad #4:	Z1	Z2	Z3	Z4	Z5	Z6	Z7
	8811	8699	21408	79093	13673	7132	13184		10878	11068	36780	63100	7097	10393	70197			2888	3235	42960	2735	4693	2991	2075		4228	3269	2681	3002	3808	7977	4808		14438	2749	2246	2779	2696	3137	3170		3007	2926	1365	19918	2323	3971	5469
	12382	9963	12003	14254	72236	11003	14747		15172	12885	11153	11663	9146	15594	13280			2222	3169	2557	3101	3170	2801	3590		4208	3819	2333	3142	3676	7955	8321		2586	3612	2329	3460	15499	9982	3541		2385	2916	1935	20351	2858	4542	5071
	17622	11458	7846	54796	13871	9384	19907		15033	14360	10765	14511	7097	57543	14392			3023	2723	2313	2903	3119	2084	3959		3744	24642	2963	2198	11609	6786	10330		2118	2997	2547	2752	2285	2401	3412		3280	2766	1474	2270	2648	2677	4813
	16840	12312	12824	56175	13475	15252	17631		13894	10564	74036	14997	13679	49932	9076			2803	2661	3083	50133	2519	3093	2964		3709	3576	3131	2746	26037	5438	6597		2520	3034	2223	14812	1573	3578	3366		2648	2885	1919	1134	21192	4369	4259
	13676	10170	11323	35841	73272	11268	58283		11505	13275	12148	13648	8932	41222	12820			3207	2586	2835	29216	2762	3374	16217		2928	3476	2742	2979	3008	3763	9104		2744	2768	2714	2556	2657	3032	4470		3116	16887	1601	1901	2097	4251	18010
	5704	11189	13635	13640	6741	17459	53777		12858	10735	14922	13181	13060	6295	15613			2820	3132	2047	2807	2126	24628	2946		2935	3316	3013	3141	2045	7011	8965		2860	1899	2547	3510	2963	2593	3193		3660	2818	2628	1490	1477	3852	11809
	9555	7219	11003	26989	11287	13706	14449		14533	9810	12336	69652	11611	9589	14123			2706	3004	2338	2931	3133	34178	3170		4392	31307	3272	3074	4156	6911	4941		3617	2723	2712	1629	2783	2885	3286		3565	3131	2717	2018	2021	3402	3250
	15213	10616	10546	74633	5982	17270	16964		10718	10281	14765	11139	12651	12448	12399			3125	3140	1332	3150	3073	2716	2485		3016	9682	3191	3186	3586	5283	8616		2924	3464	2597	2648	2779	3149	2673		2658	3002	2486	1672	1464	22446	3789
	13473	8659	10683	69717	14775	8515	20161		10277	8290	11189	9094	11768	15201	7351			3060	3201	2362	2636	3177	3761	3760		2958	3565	3073	2796	4264	6279	5478		3452	3029	2972	1846	2780	3090	3712		2847	2597	2619	2176	2128	19165	3763
	15079	9723	14041	6572	15466	16214	15201		10961	9189	16582	12679	11106	12017	12385			2386	3160	2851	2310	2365	3637	2248		3169	2900	3157	3017	4787	6161	8965		2621	3309	2651	2610	2794	2997	3963		2324	2805	2752	2162	1765	11673	4619
	12685	12888	14806	14263	15371	21800	10012		55659	8094	9909	14304	10005	9078	14117			3073	3073	2921	2317	2705	3152	4359		3704	3420	2948	3638	4400	9315	7612.5		2853	2349	2727	2771	4065	3139	3741		2917	2654	9068	1679	2274	5656	3522
	10536	8552	10607	9281	11927	73849	15557		10164	6474	10834	14432	64831	8785	14705			3324	3062	2873	1997	1549	2907	3172		3135	3827	3244	3764	4005	8203			2777	2718	16196	2156	1280	2096	6320		3503	3089	15537	1793	2009	12369	3557
	13683	10545	8479	14817	14864	16324	11157		11714	9868	11327	13476	15576	8617	15791			3691	3078	2938	2161	3202	2113	2950		3283	3416	3144	3181	4598	7781			3302	2631	2382	1843	2685	1781	3797		3669	3030	2580	1721	2056	15624	5854
	14504	11616	12233	11964	8345	12333	19777		11339	11141	13802	10937	14220	15038	14371			3535	2848	41400	1208	2244	2102	3127		17324	3577	3054	3179	4795	5964			3468	1698	2457	2355	2803	3260	18027		3280	2792	2645	1999	2331	3897	2826
	13696	14228	13461	17672	10883	17778	18585		8466	11299	12087	12641	12186	14688	7947			3601	2785	42665	2550	2932	3368	3120		34346	3555	3303	3743	4444	5969			3163	2622	2797	7273	2957	3513	3741		2210	2620	2652	1447	2245	2833	17256
	9348	11373	8190	12765	14800	16685	14325		12095	11246	65785	8845	13152	13857	15069			3391	6108	2742	49613	3399	4485	3923		3116	3792	3262	3852	4574	7955			3414	2302	1553	2803	2881	2650	4694.13		3975	2926	2580	1547	1975	4027	15910
	13341	13114	14468	14785	13266	53271	14258		11909	7494	13441	11096	13514	10729	13583			3818	40892	2751	2853	3258	3746	2956		3921	3286	2898	3478	5410	6796.94			2963	2854	2271	2878	2393	3568			3823	2995	17538	1631	2348	3620	5805
	12291	13644	10134	10828	12679	18128	16037		13156	8555	13079	10946	9033	9825	5591			3227	2203	2381	31994	3296	3314	3340		4010	3718	3086	3395	5142				3743	2779	1826	2854	2577	3572			2836	3041	2338	1505	1796	3697	5664
	12089	7030	14289	11217	12330	16997	12928		13977	8503	11296	12133	11186	11371	11124			3105	2715	2953	2967	14267	3671	3982		3707	3186	3124	3303	5913				3223	3080	2706	2854	2846	3885			3966	2581	2553	1875	2179	3060	5094
	11084	11469	11248	9785	13699	16359	11452		12706	9620	8635	7990	35286	9731	14953			2701	2697	2906	2871	1384	3314	2946		3684	3292	2648	3641	3393				2991	3058	2694	2842	2954	3258			2646	2096	1968	1622	2224	3164	4940
	11561	12960	12646	13382	17194	18017	15201		13952	10007	12673	11551	11783	12896	11593			2663	2705	2890	2604	2345	2484	3864.45		3690	3175	2531	4065	21722				3519	3090	2690	2758	2983	3700			2288	2685	1980	1725	2001	3859	5054
	7230	9328	10345	12494	13293	16712	19218.7		16617	10195	14725	5161	8709	7944	14444			2876	2786	2919	2680	1592	3158			3394	3726	3100	3996	6858				3252	3385	2474	2744	2645	2306			15806	2756	1252	1796	2358	3756	5680
	10488	12714	4898	13892	18827	15112			11161	9024	10499	9040	11790	12042	7351			3042	1571	2808	2916	2913	4473			3766	3364	3194	14156	5352				4034	3134	1712	2770	3217	3851			3265	2408	1264	1805	2659	3907	5785
	14189	11547	9653	13046	14829	14656			14875	12094	13718	11467	11588	14496	14881.5			2973	2794	2067	2979	3139	32979			3527	3733	3245	3793	5074				2221	2705	2577	2744	2430	3621			3372	3045	2415	2290	2643	3573	3472
	10085	12943	14334	13914	16742	14203			12590	12669	13485	10911	11504	15410				3578	2887	1124	2886	3096	2084			4244	2840	3082	19813	5450				3329	2937	2198	2510	3106	3507			3297	3055	2320	1752	2378	4272	4253
	12407	12774	13879	77045	14648	18307			13898	7972	13099	11773	13826	12383				3636	2381	1732	3128	3288	6424.52			3789	3594	3022	3677	5106				4312	2594	2712	2597	2775	3183			3214	2752	2582	18900	2092	3647	3250
	11933	5019	14098	67934	15956	16017			14421	9148	12307	12037	12189	12447				3742	2769	1658	3016	3131				3932	3771	3531	3964	5583				22879	2862	2725	2239	2870	3453			3351	1552	2504	10375	1667	4191	6260.54
	16612	12732	12739	16216	10011	9545			16153	9054	10012	13816	12953	15450				3832	3325	34084	2769	3097				4553	3375	3490	3915	5037				22181	3025	2971	2065	1606	2769			3613	2738	2487	3013	2396	4485
	10892	9966	12906	18857	74665	16598			15318	13423	8838	14200	13457	13590				3552	2749	2754	2705	2685				4910	3477	3176	3487	6084				20338	3058	2796	2548	16871	3720			3564	2070	2436	1352	2364	4573
	12384	75579	11847	12908	18356	16470			13904	7600	7628	12856	11089	15459				3109	2829	2721	2852	2745				4466	3309	3425	3901	6329				3051	2635	2741	2937	3312	12124			3227	2691	2503	1665	2360	22960
	10553	14379	6247	12718	73556	15056			13920	6221	10767	11542	11406	11472				2784	3086	2841	3194	1435				4235	3516	2821	3581	25328				2851	2799	2438	2875	3382	2863			3311	2039	2650	1658	2396	4198
	19094	13188	11242	17037	12592	15242			13347	8900	11442	11820	12567	31604				3376	3001	2760	2740	2864				5286	3517	3210	3756	20777				3453	2533	2413	2795	3197	3090			3035	2345	2251	1659	2190	5139
	13636	11800	15258	14188	53088	15025			11136	6022	11064	65701	11270	12017				2878	3069	2801	2723	2365				3328	3301	3380	2711	2045				4082	2914	2289	2856	3092	3617.28			3007	3880	2061	1330	2278	4524
	10954	12836	14168	12305	5266	10828			15756	9709	10750	81458	11520	16035.2				39521	3355	3053	2394	3123.27				4083	3230	2904	3460	7102.88				3841	2045	2719	2835	3214				2948	2816	1871	1193	1708	3795
	11680	13589	55738	14438	15167	8895			12827	9129	8775	11452	10862					3286	3089	2440	2926					4328	2864	3262	2273					3563	3067	2135	2906	3114				3334	2673	2702	1565	2070	3437
	12087	12166	45493	15387	19167	9384			10873	12363	10010	9764	49870					3487	2851	1946	1806					4571	3113	3428	3263					2777	3492	1308	2065	2850				3323	2735	2226	1445	2197	3265
	8711	12599	15642	14197	12187	17244.3			12161	11959	11165	12620	65765					3351	3189	2708	2223					4356	3400	2889	3348					5040.56	3130	22102	2143	2164				3143	2787	2417	1474	2047	4079
	12199	9449	11662	18321	21824				14728	15445	8736	13262	7702					3659	3092	2825	2128					4128	3351	3210	2837						4098	2280	2661	3219				19226	2701	2346	2090	2009	4591
	12078	9622	86672	16420	14670				11782	8685	13119	12527	10719					3558	2902	2871	44610					4101	3644	29627	1910						3237	2482	2900	2092				9961	1520	2236	1727	3311	3402
	14014	13235	10806	15502	12751				12039	8865	19235	14517	10860					3415	2963	2623	49772					3835	3609	3406	1464						2788	13170	2949	7461				3044	2504	1931	2141	20973	4441
	9311	5072	17613	16290	13969				12942	9908	10977	14761	6404					3193	3128	1932	2903					3589	3566	3217	3186						2464	2933	2604	3106				2706	2596	1197	1329	3555	4712
	7577	13803	15083	14724	12001				11555	11807	12203	14258	5799					3353	2125	2646	8497.73					3262	2981	3626	3927.1						2813	2778	6941	3525				19652	2518	1433	1858	3288	4150
	33938	11003	10710	13854	13362				11206	13600	9453	13361	11893					3364	2495	2714						2674	2971	3522							2537	2927	2275	3027				2847	2062	1406	1061	3151	4610
	9066	12284	11885	15068	11740				14437	12472	10683	16867	10455					3300	2583	2891						3014	3865	3556							2418	2552	1628	13276				4345.33	2963	1941	20814	2743	4584
	12456	13765	11080	15765	12852				15221	13296	45270	13508	6876					3208	2397	2735						3008	3768	3396							21883	1811	2610	2963					2656	1896	21980	2445	4229
	4149	6644	12507	17420	13390				10277	11659	8630	5970	6919					2810	2898	37464						3518	3156	3064							2902	1649	3070.8	3727.71					2894	1783	1819	1930	3855
	5704	12756	10904	13885	15721				13785	7268	10433	12581	11401					2921	2190	44803						2602	3481	3072							2817	6266							3124	2287	2056	2366	3796
	12268.1	6200	16571	14340	12029					9653	9124	13663	13924					3056	2383	2047						34070	3327	3570							3012	23779							2915	2031	2070	2159	3642
		11282	12877	13887	6741					11292	12826	9708	8277					2985	2916	7293.02						26777	38407	3319							3056	2521							3091	1895	1156	2438	3959
		11627	15545	12053	19092.6					6006	11778	69652	7080					8126	2890							19873	3681	3412							3131	2580							2895	13348	2019	2554	4087
		11925	18326	15972						11763	9570	17845.4	12934					3020	3055							3132	3925	3634							19087	2595							2938	17289	21457	2580	4718
		12866	16884	15521						13535	11714		15695					2636	2852							2942	3675	3511							3309	2653							2997	11343	1793	2974	12369
		76094	12215	14457						14616	9720		13060					1703	2997							3223	3209	3397							3550.62	21371							2823	2752	4082.27	3010	5713.46
		13956	13285	17743						14058	11549		14288.3					3125	3086							3573	3207	3204								2972							2722	3509.25		2595
		80605	14777	12257						13531	8684							3904.15	2817							3024	28855	3426								4101.22							2919			2937
		7219	13016	17162						14163	6953								3122							32455	3997	3577															2871			2714
		14642.7	17877	13229						11141	6826								3485							3135	3376	3306															2894			3613
			16828	12451						10543.9	12656								3146							6173.86	3585	3135															2881			2530
			15447	78771							8911								2980								3365	3326															2701			1477
			9494	12834							16582								2811								3330	2948															2826			2746
			12143	61167							14357.7								38542								3306	3623.63															3031			2686
			13835	16038															55697								3866																2694			3139
			13635	14969															2834								3307																2830			3018
			15175.2	11540															2995								3704																2728			14863
				13064															3090								24727																1782			3346
				11652															3083								36761																2909			3113
				12737															2593								3474																19235			22164
				14714															1673								3081																3089			2009
				15837															1519								3155																3189.6			3436.03
				11073															3991								2518
				15662															38542								14954
				13983															5180								2900
				18259																							5944.58
				13259
				16485
				12009
				10379
				9958
				74633
				21448
[truncated: 24 more columns]

## Sheet: Fig. 3A
spo-11																																		spo-11 parg-1
Gonad #1	ZONE 1	ZONE 2	ZONE 3	ZONE 4	ZONE 5	ZONE 6	ZONE 7	Gonad #2	ZONE 1	ZONE 2	ZONE 3	ZONE 4	ZONE 5	ZONE 6	ZONE 7	Gonad #3	ZONE 1	ZONE 2	ZONE 3	ZONE 4	ZONE 5	ZONE 6	ZONE 7	Gonad #4	ZONE 1	ZONE 2	ZONE 3	ZONE 4	ZONE 5	ZONE 6	ZONE 7			Gonad #1	ZONE 1	ZONE 2	ZONE 3	ZONE 4	ZONE 5	ZONE 6	ZONE 7	Gonad #2	ZONE 1	ZONE 2	ZONE 3	ZONE 4	ZONE 5	ZONE 6	ZONE 7
	0	0	0	0	0	0	0		0	0	0	0	0	0	0		0	0	0	0	0	0	0		0	0	0	0	0	0	0				0	0	0	0	0	0	0		0	0	0	0	0	0	0
	0	0	0	0	0	0	0		0	0	0	0	0	0	0		0	0	0	0	0	0	0		0	0	0	0	0	0	0				0	0	0	0	0	0	0		0	0	0	0	0	0	0
	0	0	0	0	0	0	0		0	0	0	0	0	0	0		0	0	0	0	0	0	0		0	0	0	0	0	0	0				0	0	0	0	0	0	0		0	0	0	0	0	0	0
	0	0	0	0	0	0	0		0	0	0	0	0	0	0		0	0	0	0	0	0	0		0	0	0	0	0	0	0				0	0	0	0	0	0	0		0	0	0	0	0	0	0
	0	0	0	0	0	0	0		0	0	0	0	0	0	0		0	0	0	0	0	0	0		0	0	0	0	0	0	0				0	0	0	0	0	0	0		0	0	0	0	0	0	0
	0	0	0	0	0	0	0		0	0	0	0	0	0	0		0	0	0	0	0	0	0		0	0	0	0	0	0	0				0	0	0	0	0	0	0		0	0	0	0	0	0	0
	0	0	0	0	0	0	0		0	0	0	0	0	0	0		0	0	0	0	0	0	0		0	0	0	0	0	0	0				0	0	0	0	0	0	0		0	0	0	0	0	0	0
	0	0	0	0	0	0	0		0	0	0	0	0	0	0		0	0	0	0	0	0	0		0	0	0	0	0	0	0				0	0	0	0	0	0	0		0	0	0	0	0	0	0
	0	0	0	0	0	0	0		0	0	0	0	0	0	0		0	0	0	0	0	0	0		0	0	0	0	0	0	0				0	0	0	0	0	0	0		0	0	0	0	0	0	0
	0	0	0	0	0	0	0		0	0	0	0	0	0	0		0	0	0	0	0	0	0		0	0	0	0	0	0	0				0	0	0	0	0	0	0		0	0	0	0	0	0	0
	0	0	0	0	0	0	0		0	0	0	0	0	0	0		0	0	0	0	0	0	0		0	0	0	0	0	0	0				0	0	0	0	0	0	0		0	0	0	0	0	0	0
	0	0	0	0	0	0	0		0	0	0	0	0	0	0		0	0	0	0	0	0	0		0	0	0	0	0	0	0				0	0	0	0	0	0	0		0	0	0	0	0	0	0
	0	0	0	0	0	0	0		0	0	0	0	0	0	0		0	0	0	0	0	0	0		0	0	0	0	0	0	0				0	0	0	0	0	0	0		0	0	0	0	0	0	0
	0	0	0	0	0	0	0		0	0	0	0	0	0	0		0	0	0	0	0	0	0		0	0	0	0	0	0	0				0	0	0	0	0	0	0		0	0	0	0	0	0	0
	0	0	0	0	0	0	0		0	0	0	0	0	0	0		0	0	0	0	0	0	0		0	0	0	0	0	0	0				0	0	0	0	0	0	0		0	0	0	0	0	0	0
	0	0	0	0	0	0	0		0	0	0	0	0	0	0		0	0	0	0	0	0	0		0	0	0	0	0	0	0				0	0	0	0	0	0	0		0	0	0	0	0	0	0
	0	0	0	0	0	0	0		0	0	0	0	0	0	0		0	0	0	0	0	0	0		0	0	0	0	0	0	0				0	0	0	0	0	0	0		0	0	0	0	0	0	0
	0	0	0	0	0	0	0		0	0	0	0	0	0	0		0	0	0	0	0	0	0		0	0	0	0	0	0	0				0	0	0	0	0	0	0		0	0	0	0	0	0	0
	0	0	0	0	0	0	0		0	0	0	0	0	0	0		0	0	0	0	0	0	0		0	0	0	0	0	0	0				0	0	0	0	0	0	0		0	0	0	0	0	0	0
	0	0	0	0	0	0	0		0	0	0	0	0	0	0		0	0	0	0	0	0	0		0	0	0	0	0	0	0				0	0	0	0	0	0	0		0	0	0	0	0	0	0
	0	0	0	0	0	0	0		0	0	0	0	0	0	0		0	0	0	0	0	0	0		0	0	0	0	0	0	0				0	0	0	0	0	0	0		0	0	0	0	0	0	0
	0	0	0	0	0	0	0		0	0	0	0	0	0	0		0	0	0	0	0	0	0		0	0	0	0	0	0	0				0	0	0	0	0	0	0		0	0	0	0	0	0	0
	0	0	0	0	0	0	0		0	0	0	0	0	0	0		0	0	0	0	0	0	1		0	0	0	0	0	0	0				0	0	0	0	0	0	0		0	0	0	0	0	0	0
	0	0	0	0	0	0	0		0	0	0	0	0	0	0		0	0	0	0	0	0	0.0434783		0	0	0	0	0	0	0				0	0	0	0	0	0	0		0	0	0	0	0	0	0
	0	0	0	0	0	0	0		0	0	0	0	0	0	0		0	0	0	0	0	0			0	0	0	0	0	0					0	0	0	0	0	0	0		0	0	0	0	0	0	0
	0	0	0	0	0	0	0		0	0	0	0	0	0	0		0	0	0	0	0	0			0	0	0	0	0	0					0	0	0	0	0	0	0		0	0	0	0	0	0	0
	0	0	0	0	0	0			0	0	0	0	0	0			0	0	0	0	0	0			0	0	0	0	0	0					0	0	0	0	0	0	0		0	0	0	0	0	0	0
	0	0	0	0	0	0			0	0	0	0	0	0			0	0	0	0	0	0			0	0	0	0	0	0					0	0	0	0	0	0	0		0	0	0	0	0	0	0
	0	0	0	0	0	0			0	0	0	0	0	0			0	0	0	0	0	0			0	0	0	0	0	0					0	0	0	0	0	0	0		0	0	0	0	0	0	0
	0	0	0	0	0	0			0	0	0	0	0	0			0	0	0	0	0	0			0	0	0	0	0	0					0	0	0	0	0	1	0			0	0	0	0	0	0
	0	0	0	0	0	0			0	0	0	0	0	0			0	0	0	0	0	0			0	0	0	0	0	0					0	0	0	0	0	0.0333333	0			0	0	0	0	0	0
	0	0	0	0	0	0			0	0	0	0	0	0			0	0	0	0		0			0	0	0	0	0	0					0	0	0	0	0					0	0	0	0	1
	0	0	0	0	0	0			0	0	0	0	0	0			0	0	0	0		0			0	0	0	0	0	0					0	0	0	0	0					0	0	0	0	1
	0	0	0	0	0	0			0	0	0	0	0				0	0	0	0		0			0	0	0	0	0	0					0	0	0	0	0					0	0	0	0	0.0606061
	0	0	0	0	0	0			0	0	0	0	0				0	0	0	0		0			0	0	0	0	0	0					0	0	0	0	0					0	0	0	0
	0	0	0	0	0	0			0	0	0	0	0				0	0	0	0		0			0	0	0	0	0	0					0	0	0	0	0					0	0	0	0
	0	0	0	0	0	0			0	0	0	1	0				0	0	0	0					0	0	0	0	0	0					0	0	0	0	0					0	0	0	0
	0	0	0	0	0	0			0	0	0	3					0	0	0	0					0	0	0	0	0	0					0	0	0	0	0					0	0	0	0
	0	0	0	0	0	0			0	0	0	0.105263					0	0	0	0					0	0	0	0	0	0					0	0	0	0	0					0	0	0	0
	0	0	0	0	0	0			0	0	0						0	0	0	0					0	0	0	0	0	0					0	0	0	0	0					0	0	0	1
	0	0	0	0	0	0			0	0	0						0	0	0	0					0	0	0	0	0	0					0	0	0	0	0					0	0	0	0.025
	0	0	0	0	0	0			0	0	0						0	0	0	0					0	0	0	0	0	0					0	0	0	0	1					0	0	0
	0	0	0	0	0	0			0	0	0						0	0	0	0					0	0	0	0	0						0	0	0	0	0.0238095					0	0	0
	0	0	0	0	0	0			0	0	5						0	0	0	0					0	0	0	0	0						0	0	0	0						0	1	0
	0	0	0	0	0	0			0	0	0.113636						0	0	0	0					0	0	0	0	0						0	0	0	0						0	1	1
	0	0	0	0	0	0			0	1							0	0	0	0					0	0	0	0							0	0	0	0						0	0.0444444	1
	0	0	0	0	0	0			0	1							0	0	0	0					0	0	0	0							0	0	0	0						0		0.0434783
	0	0	0	0	0	0			0	1							0	0	0	0					0	0	0	0							0	0	0	0						0
	1	0	0	0	0	1			0	0.0625							0	0	0	0					0	0	0	0							0	0	0	0						0
	0.0204082	0	0	0	0	1			0								0	0	0	0					0	0	0	0							0	0	0	0						0
		0	0	0		0.04			0								0	0	0						0	0	0	0							0	0	0	0						0
		0	1	0					0								0	0	0						0	0	0	0							0	0	0	0						0
		0	0.0192308	0					0								0	0	0						0	0	0	0							0	0	0	0						0
		0		0					0								0	0	0						0	0	0	0							0	0	0	0						0
		0		0					0								0	0	0						0	0	0	1							0	0	0	0						0
		0		0					0								0	0	0						0	0	0	0.0181818							0	0	0	0						1
		0		0					0								0	0	0						0	0	0								0	0	0	0						0.0178571
		0		0					0								0	0	0						0	0	0								0	0	0	0
		0		0					0								0	1	0						0	0	1								0	0	0	0
		0		0					0								0	1	0						0	0	0.0169492								0	0	0	0
		0		0					0								0	0.0333333	0						0	0									0	0	0	0
		1		0					0								0		0						0	0									0	0	0	0
		0.016129		0					1								0		1						0	0									0	0	0	0
									0.015873								0		1						0	0									0	0	0	0
																	0		1							0									0	0	0	0
																	0		1							1									0	0	0	0
																	1		0.0606061							0.0151515									0	0	0	0
																	0.0149254																		0	0	0	2
																																			0	0	0	2
																																			0	0	0	0.057971
																																			0	0	0
																																			0	0	0
																																			0	0	1
																																			0		1
																																			0		0.027027
WT																																			0
Gonad #1	ZONE 1	ZONE 2	ZONE 3	ZONE 4	ZONE 5	ZONE 6	ZONE 7	Gonad #2	ZONE 1	ZONE 2	ZONE 3	ZONE 4	ZONE 5	ZONE 6	ZONE 7	Gonad #3	ZONE 1	ZONE 2	ZONE 3	ZONE 4	ZONE 5	ZONE 6	ZONE 7												0
	0	0	0	2	4		0		0	0	0	4	8	0	0		0	0	1	1	4	2	0												0
	0	0	0	5	4	0	0		0	0	0	1	4	0	0		0	0	1	2	1	1	0												0
	0	0	0	10	3	0	0		0	0	0	3	1	0	0		0	0	1	5	2	4	0												0
	0	0	0	6	6	1	0		0	0	0	4	1	0	0		0	0	1	4	5	1	0												0
	0	0	0	6	2	0	0		0	0	0	6	3	0	0		0	0	1	1	2	2	0												0
	0	0	0	1	0	3	0		0	0	0	3	1	0	0		0	0	1	4	4	4	0												0
	0	0	0	6	0	3	0		0	0	0	5	0	0	0		0	0	1	2	3	2	0
	0	0	3	2	0	1	0		0	0	0	4	0	0	0		0	0	1	2	5	1	0
	0	0	3	4	6	2	0		0	0	0	2	1	0	0		0	0	1	3	5	1	0		parg-1
	0	0	2	6	2	0	0		0	0	0	1	0	0	0		0	0	2	1	2	2	0		Gonad #1	ZONE 1	ZONE 2	ZONE 3	ZONE 4	ZONE 5	ZONE 6	ZONE 7	Gonad #2	ZONE 1	ZONE 2	ZONE 3	ZONE 4	ZONE 5	ZONE 6	ZONE 7	Gonad #3	ZONE 1	ZONE 2	ZONE 3	ZONE 4	ZONE 5	ZONE 6	ZONE 7
	0	0	0	5	2	5	0		0	0	0	2	2	0	0		0	0	1	3	2	1	0			0	0	0	1	8	3	0		0	0	0	5	4	2	0		0	0	0	2	5	0	0
	0	0	0	5	4	3	0		0	0	0	5	3	0	0		0	0	3	0	1	2	0			0	0	0	2	2	6	0		0	0	0	1	2	10	0		0	0	0	3	3	3	0
	0	0	2	2	2	0	0		0	0	0	8	3	0	0		0	0	1	3	3	1	0			0	0	0	2	5	3	0		0	0	0	3	2	5	0		0	0	0	4	8	5	0
	0	0	2	3	1	1	0		0	0	0	6	4	0	0		0	0	2	2	3	1	0			0	0	0	2	9	14	0		0	0	0	3	7	4	0		0	0	0	0	7	3	0
	0	0	2	4	4	2	0		0	0	0	6	4	0	0		0	0	0	4	1	2	0			0	0	0	3	10	1	0		0	0	0	4	10	7	0		0	0	0	1	4	5	0
	0	0	4	5	3	1	0		0	0	0	6	4	0	0		0	0	3	3	1	1	0			0	0	0	2	5	2	0		0	0	0	1	5	6	0		0	0	0	1	4	8	0
	0	0	0	3	4	1	0		0	0	0	5	8	0	0		0	0	2	4	3	0	0			0	0	0	3	7	0	0		0	0	0	3	4	0	0		0	0	0	7	7	3	0
	0	0	0	3	5	0	0		0	0	0	4	4	0	0		0	0	1	1	4	0	0			0	0	0	1	6	3	0		0	0	0	3	4	5	0		0	0	0	4	3	3	0
	0	0	0	4	1	3	0		0	0	0	8	7	0	0		0	0	2	8	0	0	0			0	0	0	3	8	11	0		0	0	0	2	5	1	0		0	0	0	1	7	4	0
	0	0	2	2	5	2	0		0	0	0	8	8	0	0		0	0	1	4	3	0	0			0	0	0	1	24	4	0		0	0	0	5	7	9	0		0	0	0	5	5	7	0
	0	0	1	1	4	2	0		0	0	0	0	0	0	0		0	0	1.35	9	1	0	0			0	0	0	1	11	3	0		0	0	0	7	7	3	0		0	0	0	5	5	5	0
	0	0	1	5	3	1	0		0	0	0	2	3	0	0		0	0		3	4	0	0			0	0	0	0	3	8	0		0	0	0	6	6	0	0		0	0	0	4	8	4	0
	0	0	2	4	2	1	0		0	0	0	6	1	0	0		0	0		5	0	0				0	0	0	4	5	6	0		0	0	0	2	9	7	0		0	0	0	1	11	0	0
	0	0	2	4	5	1	0		0	0	0	9	3	0	0		0	0		1	2	0				0	0	0	5	7	0	0		0	0	0	8	7	2	0		0	0	0	3	6	0	0
	0	0	3	1	4	0	0		0	0	0	8	0	0	0		0	0		6	1	0				0	0	0	2	5	2	0		0	0	0	4	6	3	0		0	0	0	4	7	2	0
	0	0	2	1	0	1	1		0	0	0	3	3	0	0		0	0		5	5	0				0	0	0	6	7	2	0		0	0	0	5	11	4	0		0	0	0	2	6	3	0
	0	0	1	7	5	2	3		0	0	1	5	0	0	0		0	0		3	0	0				0	0	0	6	9	4	0		0	0	0	5	4	1	0		0	0	0	5	9	1	0
	0	0	3	5	6	1	2		0	0	4	7	0	0	0		0	0		4	1	0				0	0	0	5	5	2	0		0	0	0	4	2	6	0		0	0	0	2	7	2	0
	0	0	0	6	8	4	3		0	0	3	3	0	0	0		0	0		5	0	0				0	0	0	2	5	2	0		0	0	0	5	2	4	0		0	0	0	6	10	5	0
	0	0	2	8	9	2	1		0	0	2	7	5	0	0		0	0		0	3	0				0	0	0	7	16	0	0		0	0	0	6	2	5	0		0	0	0	5	4	5	0
	0	0	2	5	4	0	0		0	0	1	8	5	0	0		0	0		2	1	0				0	0	0	2	4	0	0		0	0	0	3	3	0	0		0	0	0	2	11	0	0
	0	0	1.25806	14	4	0	4		0	0	4	9	1	0	0		0	0		6	1	0				0	0	1	3	10	1	0		0	0	0	5	10	4	0		0	0	0	5	9	2	0
	0	0		4	5	1	0.4375		0	0	1	7	7	0	0		0	0		1	2	0				0	0	1	2	10	1	0		0	0	0	5	7	0	0		0	0	0	2	7	3	0
	0	0		9	5	1			0	0	2	11	3	0	0		0	0		4	1	0				0	0	1	3	6	0	0		0	0	0	4	5	3	0		0	0	0	4	4	0	0
	0	0		8	4	7			0	0	0	3	0	0	0		0	0		5	0	0.823529				0	0	4	1	8	1	0		0	0	0	4	4	4	0		0	0	0	1	5	4	0
	0	0		4	5	3			0	0	1	1	0	0	0		0	0		3	1					0	0	6	1	3	1	0		0	0	0	4	4	0	0		0	0	0	2	8	5	0
	0	0		2	3	2			0	0	4	0	3	0	0		0	0		2	2					0	0	1	4	6	3	0		0	0	0	2	4	2	0		0	0	0	0	1	0	0
	0	0		3	4	1			0	0	6	1	4	0	0		0	0		10	8					0	0	1	3	4	0	0		0	0	0	4	10	2	0		0	0	0	2	6	2	0
	0	0		4	4	0			0	0	6	1	4	0				0		1	2					0	0	3	5	6	2	0		0	0	0	5	6	2	0		0	0	0	4	8	5	1
	0	0		3	3.64103	3			0	0	1	1	1	0				0		4	0					0	0	1	6	4	0	0		0	0	0	4	5	2	0		0	0	0	5	6	11	2
	0	0		5		0			0	0	1	3	3	0				0		4	2					0	0	1	2	6	8	0		0	0	0	3	6	0	0		0	0	0	2	7	3	3
	0	0		6		0			0	0	1	3	0	0				0		7	4					0	0	5	6	11	6	0		0	0	0	7	7	0	0		0	0	0	2	8	3	1
	0	0		1		2			0	0	2	2	2	0				0		7	5					0	0	3	4	4	8	0		0	0	0	7	3	4	0		0	0	0	3	8	4	1
	0	0		8		3			0	0	1	4	5	0				0		9	2					0	0	3	6	4	3	0		0	0	0	4	6	2	0		0	0	0	1	6	3	1
	0	0		9		0			0	0	3	11	0	0				0		3	1					0	0	4	4	5	5	0		0	0	0	5	4	4	0		0	0	0	3	14	0	2
	0	0		1		3			0	0	4	10	2	0				0		9	2					0	0	1	2	3	0	0		0	0	0	4	2	4	0		0	0	0	1	2	0	2
	0	0		5		0			0	0	1	0	0	0				0		2	1					0	0	3	3	5	4	0		0	0	0	6	7	4	0		0	0	0	2	4	2	1
	0	0		5		0			0	0	3	5	1	0				0		2	9					0	0	7	3	11	5	0		0	0	0	4	9	1	0		0	0	0	3	3	1	3
	0	0		1		0			0	0	4	6	3	0				0		7	5					0	0	2	3.10526	5	0	0		0	0	0	4	2	3	0		0	0	0	2	10	0	1
	0	0		2		0			0	0	2	2	4	0				0		6	3					0	0	3		8	3.17949	0		0	0	0	1	4	3	0		0	0	0	3	7	2.97436	1
	0	0		4.5		2			0	0	3	3	2	0				1		4	1					0	0	2		10		1		0	0	0	4	19	10	0		0	0	0	2	8		3
	0	0				1			1	0	2	7	1	0				1		8	6					0	0	1		7.07317		1		0	0	0	1	8	6	1		0	0	1	5	6		2
	0	0				2			0.0192308	0	3	1	5	0				1		3	2					0	0	1				1		0	0	0	6	11	4	1		0	0	1	5	5		1
	0	0				1				0	1	2	0	0				1		1	0					0	0	5				1		0	0	0	5	6	3	0.0465116		0	0	1	8	4		0
	0	0				0				0	3	4	1	0				2		5	0					0	0	1				1		0	0	0	2	3	6			0	0	1	3	3		1
	0	0				2				0	2	5	4	0				0.109091		5	0					0	0	1				0.111111		0	0	0	3	6	0			0	0	1	3	7		4
	0	0				1				0	2	6	1	0						1	3					0	0	1						0	0	0	5	11	1			0	0	1	0	9		0
	0	0				0				0	0	3	0	0						1	0					0	0	2						0	0	0	5	11	0			0	0	1	6	13		0.638298
	0	1				0				0	3	8	2	0						2	2					0	0	0						0	0	0	2	9	3.29167			0	0	1	2	6.5625
	0	1				2				0	2	1	0	0						2	3					0	0	2						0	0	0	6	5				0	0	1	4
	0	1				3				0	4	12	3	0						8	2.33333					0	0	3						0	0	0	3	6				0	0	1	5
	0	2				1				0	2	3	5	5						4						0	0	3						0	0	0	2	5				0	0	1	6
	0	1				2				0	4	2	2	4						4						0	0	1						0	0	0	2	10				0	0	1	5
	0	2				1				0	3	2	2.46032	1						3.80952						1	0	3						0	0	0	0	2				0	0	2	6
	0	2				2				0	3	2		3												1	0	0						0	0	0	3	1				0	0	1	5
	0	2				1				0	5	4		1												1	0	1						0	0	1	4	11				0	0	2	0
	0	1				2				0	5	4		0.212121												1	0	2						0	0	1	4	12				0	0	1	0
	0	1				4				0	2	5														0.0701754	0	0						0	0	1	0	9				0	0	1	9
	0	1				1				0	4	4.45588															0	5						0	0	1	3	9				0	0	4	5
	0	0.217391				0				0	2																0	2						0	0	1	1	4				0	0	1	5
	0					1				0	2																0	3						0	0	1	3	6				0	0	1	5
	0					1.4				0	5																0	1						0	0	1	3	3				0	0	2	1
	0									0	5																0	1						0	0	1	3	7				0	0	2	2
	0									1	4																0	3						0	0	1	3	10				1	0	2	6
	0									2	6																0	2						0	0	1	3	6				1	0	3	4
	0									1	2																0	4						0	0	1	3	12				1	0	2	5
	0									1	1.80263																0	1.5303						0	0	1	4	8				1	0	2	3.34848
	0									1																	0								0	2	0	12				1	0	3
	0									1																	0								0	1	1	4				0.0735294	0	2
	0									1																	0								0	1	1	6.37681					0	2
	0									1																	0								0	1	0						0	5
	0									0.111111																	0								0	2	0						0	3
	0																										1								0	4	3						0	1
	0																										1								0	3	3.49315						0	2
	0																										0.027027								0	0							0	0.756757
	0																																		0	2							0
	0																																		0	5							0
	0																																		0	1							0
	0																																		0	2							0
	0																																		0	0							1
	0																																		0	2							1
	0																																		0	0							1
	0																																		0	2							1
	0																																		0	1							1
	0																																		0	0							0.0595238
	0																																		0	2
	0																																		0	2
	0																																		0	1
	0																																		0	2
	1																																		0	3
	1																																		0	5
	1																																		0	1
	1																																		0	1
	1																																		0	1
	1																																		1	2
	1																																		1	1
	1																																		2	3
	1																																		1	6
	1																																		0.0510204	1
	1																																			1
	2																																			2
	0.117117																																			1
																																				1
																																				0
																																				0
																																				1
																																				1
																																				3
																																				0.759259
[truncated: 8 more columns]

## Sheet: Fig. 3C
0 Gy							10 Gy
WT	parg-1	com-1	com-1; parg-1	mre-11	parg-1; mre-11		WT	parg-1	com-1	com-1; parg-1	mre-11	parg-1; mre-11
6	6	1	12	1	7		5	5	1	1	1	5
6	6	1	12	1	8		6	5	1	1	1	6
6	6	4	11	1	8		6	5	1	2	1	7
6	6	2	12	1	9		6	5	1	2	1	8
6	6	1	12	1	9		6	5	2	2	1	8
6	6	5	9	1	10		6	6	2	3	1	8
6	6	8	8	1	10		6	6	2	3	1	8
6	6	8	10	1	10		6	6	2	3	1	9
6	6	8	12	1	10		6	6	3	3	2	9
6	6	7	12	1	10		6	6	3	3	2	9
6	6	7	12	1	10		6	6	3	4	2	9
6	6	5	9	2	10		6	6	3	4	2	9
6	6	12	12	2	10		6	6	3	4	2	9
6	6	6	10	2	10		6	6	3	4	2	10
6	6	2	12	2	11		6	6	3	4	2	10
6	6	9	12	2	11		6	6	3	4	2	10
6	6	5	8	2	11		6	6	3	4	2	10
6	6	6	12	2	12		6	6	3	4	3	10
6	6	7	11	2	12		6	6	3	4	3	10
6	6	4	12	2	12		6	6	3	4	3	10
6	6	8	12	3	12		6	6	4	4	3	10
6	6	9	12	3	12		6	6	4	5	3	11
6	6	6	12	3	12		6	6	4	5	3	11
6	6	8	12	3	12		6	6	4	5	3	11
6	6	7	11	3	12		6	6	4	5	3	11
6	6	10	12	3	12		6	6	4	5	3	11
6	6	11	10	3	12		6	6	4	5	3	11
6	6	10	9	3	12		6	6	4	5	3	11
6	6	9	12	4	12		6	6	4	5	3	11
6	6	4	12	4	12		6	6	4	5	4	11
6	6	5	12	4	12		6	6	4	5	4	12
6	6	9	12	4	12		6	6	4	5	4	12
6		7	12	4	12		6	6	4	5	4	12
6		8	8	4	12		6	6	4	5	4	12
		2	10	4	12		6	6	5	5	4	12
		7	10	4	12		6	6	5	5	4	12
			11	4	12		6	6	5	5	4	12
			12	5	12		6	6	5	6	4	14
			10	5	12		6	6	5	6	4
			9	5	12		6	6	5	6	4
			10	5	12		6	7	5	6	5
				5	12		6	6	5	6	5
				5	12		6	6	5	7	5
				5	12		6	6	5	7	5
				5	12		6	6	5	7	5
				5	12		6	6	5	8	6
				5	12		6	6	6	8	6
				6	12		6	6	6		7
				6	12		6	6	6		7
				6	12		6	6	6		8
				7	12		5	6	7		8
				7	12		5	6	7
				7	12		5	6	9
				7	12		6	6	10
				7	12		6	6
				7	12		6	6
				7	12		6	6
				7	12		6	6
				7	12		6	6
				7	12		6	6
				7	12		6	6
				8	12		6	6
				8	12		6	6
				8	12		6	6
				8	12		6	6
				8	12		6	6
				8	12		6	6
				8	12		6	6
				8	12		6	6
				9	12		6	6
				9	12		6	6
				9	12		6	6
				9	12		6	6
				9	12		6	6
				9	12		6	6
				10	12		6	6
				10	12		6	6
				10	12		6	6
				11	12		6	6
				11	12		6	6
				1	12		6	6
				2	12		6	6
				3	12		6	6
				3	12		6	6
				4	12		6	7
				4	12		6	7
				4	12		6	7
				4	12		6
				4	12		6
				4	12		6
				4	12		6
				5	12		6
				5	12		6
				5	12
				5	12
				5	12
				6	12
				6	12
				7	12
				7	12
				7	12
				7	12
				7	9
				8	10
				8	11
				8	10
				8	10
				9	11
				10	10
				10
				10
				10
				10
				10
				10
				10
				10
				10
				11
				12
				12
				12
				12

## Sheet: Fig. 4B
GFP::MSH-5 quantification in him-5 (0 Gy)																								GFP::MSH-5 quantification in him-5 (10 Gy)																								GFP::MSH-5 quantification in him-17(e2707) (0 Gy)
Gonad #1						Gonad #2						Gonad #3						Gonad #4						Gonad #1						Gonad #2						Gonad #3						Gonad #4						Gonad #1
1	2	3	4	5		1	2	3	4	5		1	2	3	4	5		1	2	3	4	5		Z1	Z2	Z3	Z4	Z5		Z1	Z2	Z3	Z4	Z5		Z1	Z2	Z3	Z4	Z5		Z1	Z2	Z3	Z4	Z5		Z1	Z2
0	0	1	5	5		0	0	0	6	5		0	0	1	10	5		0	0	0	6	6		0	10	7	16	3		0	0	16	7	6		0	4	7	7	6		0	10	7	6	6		0	0
0	0	1	3	7		0	0	0	8	5		0	0	1	9	4		0	0	1	10	6		0	8	10	5	3		0	0	12	7	6		0	5	9	11	6		0	8	6	6	6		0	0
0	0	1	4	5		0	0	0	12	8		0	0	5	5	4		0	0	3	6	6		0	9	8	6	6		0	0	11	6	6		0	2	9	6	6		0	10	7	6	6		0	0
0	0	1	6	5		0	0	0	12	7		0	0	4	7	3		0	0	2	10	6		0	9	6	6	6		0	0	10	6	6		0	4	14	7	7		0	15	9	6	6		0	0
0	0	1	7	5		0	0	0	7	5		0	0	1	5	5		0	0	1	5	6		0	12	5	6	6		0	0	10	6	6		0	1	8	6	6		0	4	7	6	6		0	0
0	0	1	7	5		0	0	0	9	6		0	0	3	6	5		0	0	1	11	5		0	14	7	6	5		0	2	11	7	6		0	5	14	6	6		0	7	12	6	6		0	0
0	0	0	5	6		0	0	0	9	5		0	0	2	10	5		0	0	6	4	4		0	13	11	6	6		0	1	8	6	6		0	4	15	5	6		0	9	10	6	5		0	0
0	0	0	11	5		0	0	0	7	5		0	0	2	8	5		0	0	5	5	5		0	14	11	6	6		0	4	8	7	6		0	5	5	6	6		0	5	7	6	5		0	0
0	0	0	9	5		0	0	0	7	5		0	0	6	12	5		0	0	5	4	5		0	11	6	6	6		0	6	8	6	6		0	9	9	6	6		0	16	9	6	6		0	0
0	0	0	7	6		0	0	0	4	6		0	0	4	8	5		0	0	2	6	2		0	7	7	6	6		0	3	9	6	6		0	9	8	6	5		0	10	11	6	7		0	0
0	0	0	6	5		0	0	0	8	7		0	0	7	6	4		0	0	1	6	5		0	7	8	6	6		0	7	11	6	6		0	5	12	8	4		0	16	15	6	4		0	0
0	0	0	8	5		0	0	0	6	7		0	0	2	7	5		0	0	4	6	5		0	3	15	6	5		0	7	13	6	6		0	9	8	11	5		0	14	11	7	5		0	0
0	0	0	8	6		0	0	0	6	6		0	0	8	9	5		0	0	1	5	6		0	8	4	8	6		0	3	10	6	6		0	8	9	11	6		0	3	7	6	5		0	0
0	0	0	11	7		0	0	0	5	6		0	0	4	6	5		0	0	2	9	5		0	1	11	6	6		0	11	11	5	6		0	5	11	8	6		0	11	5	6	7		0	0
0	0	0	8	6		0	0	0	5	7		0	0	7	5	3		0	0	1	6	5		0	5	14	6	6		0	3	9	6	6		0	12	11	6	6		0	8	7	6	5.71429		0	0
0	0	0	6	8		0	0	0	10	6		0	0	9	4	5		0	0	6	6	2		0	11	10	6	6		0	4	12	6	6		0	14	10	6	6		0	10	14	6			0	0
0	0	0	4	5		0	0	0	8	5		0	0	1	9	5		0	0	1	8	4		0	11	18	6	6		0	6	8	6	6		0	5	8	5	5		0	11	7	6			0	0
0	0	0	8	4		0	0	0	10	5		0	0	4	5	4		0	0	1	5	5		0	12	16	6	6		0	4	8	6	6		0	5	12	6	5		0	11	6	6			0	0
0	0	0	7	6		0	0	1	9	4		0	0	0	8	5		0	0	4	9	5		0	12	7	6	5.55556		0	5	9	5	6		0	9	7	6	5		0	9	15	6			0	0
0	0	0	9	6		0	0	1	8	5		0	0	8	5	4.57895		0	0	0	6	5		0	15	5	6			0	1	5	6	5		0	8	12	6	6		0	11	6	5			0	0
0	0	0	9	5		0	0	1	9	4		0	0	8	6			0	0	0	9	5		0	9	18	13			0	3	9	5	6		0	5	6	5	5.7		0	4	9	5			0	0
0	0	0	14	7		0	0	1	9	5		0	0	12	10			0	0	4	7	6		0	15	13	6			0	4	11	6	5		0	2	9	6			0	10	15	6			0	0
0	0	0	8	7		0	0	1	8	5		0	0	10	7			0	0	6	5	5		0	5	12	6			0	7	8	6	6		0	3	12	6			0	13	8	6			0	0
0	0	0	9	7		0	0	1	9	5		0	0	7	9			0	0	4	9	5		0	9	6	6			0	1	16	6	6		0	6	14	6			0	10	11	6			0	0
0	0	0	6	7		0	0	1	11	5		0	0	7	9			0	0	8	8	4.95833		0	0	6	6			0	1	11	6	6		0	6	8	6			0	12	8	6			0	0
0	0	0	11	12		0	0	1	11	5		0	0	6	7			0	0	4	7			0	2	21	6			0	2	8	6	6		0	3	10	6			0	6	6	6			0	0
0	0	1	4	9		0	0	1	10	5		0	0	3	7.38462			0	0	5	12			0	8	13	6			0	0	10	6	5		0	1	7	6			0	12	11	6			0	0
0	0	2	11	8		0	0	1	14	5		0	0	3				0	0	8	7			1	9	16	5			0	1	6	6	4		0	1	6	7			0	7	9	5			0	0
0	0	8	3	8		0	0	1	6	5		0	0	4				0	0	13	8			2	1	7	6.60714			0	5	10	6	3		0	1	6	7			0	4	14	5			0	0
0	0	7	7	6		0	0	1	6	5		0	0	4				0	0	8	7			3	3	6				0	2	14	6	5		0	3	13	6			0	8	18	6			0	0
0	0	4	8	6		0	0	1	10	5		0	0	4				0	0	5	6			5	5	11				0	4	13	6	5.7		0	6	10	6			0	4	11	6			0	0
0	0	4	2	6		0	0	1	9	5		0	0	6				0	0	5	6			1	1	8				0	3	10	8			0	4	8	6			0	7	8	6			0	0
0	0	6	12	6.25		0	0	3	10	5.4375		0	0	6				0	0	8	3			1	2	12				0	3	10	7			0	3	12	6			0	10	6	5.90625			0	0
0	0	6	9			0	0	3	14			0	0	6				0	0	9	6			5	0	10				0	1	12	5			0	0	9	6			0	17	7				0	0
0	0	7	15			0	0	1	10			0	0	9				0	1	6	6			10	2	15				0	4	14	6			0	3	6	5			0	13	9				0	0
0	0	2	9			0	0	1	7			0	0	4.97143				0	1	10	12			9	1	12				0	3	12	5			0	1	8	6			0	15	6				0	0
0	0	2	9			0	0	2	7			0	1					0	1	6	11			1	5	8				0	6	9	5			0	1	12	5			0	10	6				0	0
0	0	2	8			0	0	2	9			0	2					0	2	5	7			6	9	9				0	5	5	6			0	2	10	6			0	7	6				0	0
0	0	1	9			0	0	2	5			0	2					0	3	8	9			1	4	5				0	6	9	6			0	1	8	5			0	11	8				0	0
0	0	2	7			0	0	6	5			0	2					0	2	9	11			6	16	13				0	7	8	6			0	1	5	6			0	11	12				0	0
0	0	1	7			0	0	3	13			0	1					0	2	4.45	7			1	4	7				0	4	5	6			0	3	12	7			0	10	8				0	0
0	0	2	7			0	0	1	7			0	1					0	1		7.21951			3	14	16				0	3	13	6			0	0	6	6			0	11	8				0	0
0	0	1	8			0	0	1	9			0	2					0	2					10	14	13				0	4	9	6			0	3	8	6			3	7	6				0	0
0	0	1	5			0	0	3	8			0	1					0	1					2	10	10.3023				0	11	9	12			0	0	6	7			5	10	9				0	2
0	0	1	4			0	0	5	8			0	2					0	1					4	13					0	11	6	6.15909			0	1	9	6			1	11	6				0	2
0	0	2	8			0	0	3	9			0	2					0	0.377778					11	11					0	9	10				0	6	9	6.42222			1	11	6				0	2
0	0	1	5			0	0	1	6			0	1					0						4	10						2	6				0	5	9				3	11	6				0	1
0	0	1	11			0	0	2	11			0	1					0						1	7						1	11				0	5	9				2	9	11				0	0.148936
0	0	2	1			0	0	1	10			0	1					0						1	9						6	13				0	10	6				6	13	12				0
0	0	2	7			0	0	3	8.4898			0	1					0						1	10						5	7				0	12	13				1	8	6				0
0	0	2	7			0	0	6				0	1					0						2	13						5	6				0	5	6				1	7	6				0
0	0	3	8			0	0	5				0	1					0						4	11						9	9				0	6	8				8	9	6				0
0	0	3	7			0	0	5				0	1					0						1	8.15385						8	9				1	5	12				10	7	7				0
0	0	1	9			0	0	6				0	1					0						1.81132							6	12				1	7	14				3	8	10				0
0	0	1	7.46296			0	0	5				0	0.444444					0													4	14				1	2	10				5	6	14				2
0	0	2				0	0	1				0						0													12	7				1	1	11				10	7	8.85455				0.0363636
0	0	2				0	0	5				0						0													10	9.82143				1	13	10				10	6
0	0	1				0	0	7				0						0													8					2	5	9				1	7
0	0	1				0	0	7				0						0													6					2	7	10				3	8
0	0	1				0	0	6				0						0													5					2	9	7				3	8
0	0	4				0	0	2				0																			15					2	5	10				4	8
0	0	3				0	0	6																							5					0.213115	9	6				3	9
0	0	2				0	0	3																							4.58065						7	8				7	4
0	0	4				0	0	3																													9	12				7	9
0	0	7				0	0	1.9375																													5	9				3	9.26562
0	0	1				0	0																														10	9.32308				5
0	0	1.69697				0	0																														14					7
0	0					0	0																														4					1
	0					0	0																														5.13235					1
	0					0	1																																			9
	0					0	0.0142857																																			2
						0																																				3
						0																																				7
						0																																				6
						0																																				5
						0																																				1
						0																																				1.93421
						0
						0
						0
						0
						0
						0
						0
						0
						0
						0
						0
						0
						0
						0
GFP::MSH-5 quantification in parg-1; him-5 (0 Gy)																								GFP::MSH-5 quantification in parg-1; him-5 (10 Gy)																								GFP::MSH-5 quantification in parg-1; him-17(e2707) (0 Gy)
Gonad #1						Gonad #2						Gonad #3						Gonad #4						Gonad #1						Gonad #2						Gonad #3						Gonad #4						Gonad #1
1	2	3	4	5		1	2	3	4	5		1	2	3	4	5		1	2	3	4	5		Z1	Z2	Z3	Z4	Z5		Z1	Z2	Z3	Z4	Z5		Z1	Z2	Z3	Z4	Z5		Z1	Z2	Z3	Z4	Z5		Z1	Z2
0	0	0	0	0		0	0	0	1	0		0	0	0	0	0		0	0	0	1	1		0	0	0	6	5		0	2	7	11	6		3	0	7	8	5		0	5	8	11	11		0	1
0	0	0	0	1		0	0	0	3	0		0	0	0	0	0		0	0	0	0	1		0	2	5	6	4		0	1	10	3	6		1	1	8	12	5		0	0	4	8	9		0	1
0	0	0	0	0		0	0	0	0	0		0	0	0	0	0		0	0	0	0	0		0	0	10	5	5		0	1	7	6	9		2	7	8	10	3		0	3	11	11	5		0	1
0	0	0	0	0		0	0	0	2	0		0	0	0	0	0		0	0	0	0	0		0	0	6	5	3		0	0	7	9	6		1	1	8	7	6		0	0	2	7	3		0	1
0	0	0	0	1		0	0	0	1	0		0	0	0	0	0		0	0	0	0	3		0	0	7	4	4		0	5	8	5	6		1	8	1	5	5		0	6	10	17	5		0	1
0	0	0	0	1		0	0	0	1	0		0	0	0	0	0		0	0	0	0	4		0	6	18	5	4		0	1	64	8	6		4	8	16	8	5		0	5	12	13	5		0	1
0	0	0	0	1		0	0	0	0	0		0	0	0	0	0		0	0	0	0	1		0	8	9	7	5		0	0	7	6	6		2	3	11	5	7		0	3	11	13	5		0	1
0	0	0	0	1		0	0	0	0	0		0	0	0	0	0		0	0	0	0	0		0	11	6	5	5		0	1	9	7	5		3	3	10	6	2		0	7	5	5	6		0	3
0	0	0	0	1		0	0	0	0	1		0	0	0	0	0		0	0	0	0	0		0	7	6	6	6		0	2	5	6	5		5	4	6	3	3		0	5	10	7	4		0	1
0	0	0	0	3		0	0	0	0	2		0	0	0	0	0		0	0	0	0	2		0	7	15	6	5		0	3	8	5	4		5	3	9	5	4		0	1	11	6	4		0	0
0	0	0	0	1		0	0	0	0	2		0	0	0	0	0		0	0	0	0	2		0	4	9	6	6		0	2	1	6	5		3	8	11	5	2		0	0	12	6	4		0	0
0	0	0	0	2		0	0	0	0	3		0	0	0	0	0		0	0	0	1	0		0	4	4	6	4		0	0	6	9	5		0	0	8	6	6		0	8	12	6	3		0	0
0	0	0	0	1		0	0	0	0	5		0	0	0	0	1		0	0	0	1	0		0	6	7	6	2		0	1	6	14	5		0	2	0	5	5		0	1	8	11	4		0	0
0	0	0	0	2		0	0	0	0	1		0	0	0	0	1		0	0	0	1	3		0	6	5	6	4		0	3	7	8	5		0	0	3	7	4		0	2	8	15	5.23077		0	0
0	0	0	0	2		0	0	0	0	2		0	0	0	0	2		0	0	0	1	2		0	9	5	5	4.42857		0	3	10	12	6		0	0	10	5	4.42857		0	5	0	5			0	0
0	0	0	0	0		0	0	0	0	2		0	0	0	2	0.266667		0	0	0	1	1		0	4	12	6			0	0	6	9	4		0	6	8	5			0	4	10	3			0	0
0	0	0	0	2		0	0	0	0	2		0	0	0	1			0	0	0	1	0		0	7	11	5			0	2	2	13	3		0	5	11	6			0	2	9	3			0	0
0	0	0	2	0		0	0	0	0	1		0	0	0	1			0	0	0	1	0		0	5	7	6			0	2	1	7	6		0	4	11	6			0	3	11	8.64706			0	0
0	0	0	1	1		0	0	0	0	2		0	0	0	2			0	0	0	1	0		0	3	4	6			0	2	4	4	5		0	5	10	6			0	2	7				0	0
0	0	0	1	1		0	0	0	0	1.21053		0	0	0	1			0	0	0	1	3		0	1	11	5.63158			0	0	0	9	5		0	8	5	7			0	4	13				0	0
0	0	0	1	1		0	0	0	1			0	0	0	0.35			0	0	0	1	1		0	1	5				0	1	8	10	6		0	5	11	5			0	5	10				0	0
0	0	0	1	1.04762		0	0	0	3			0	0	0				0	0	0	4	0		0	1	2				0	0	7	20	3		0	7	7	5			0	3	18				0	0
0	0	0	1			0	0	0	1			0	0	0				0	0	0	0	0		0	3	6				0	6	10	7	5.31818		0	4	2	4			0	7	10				0	0
0	0	0	1			0	0	0	1			0	0	0				0	0	0	0	1		0	7	10				0	4	7	9			0	6	4	5			0	6	13				0	0
0	0	0	1			0	0	0	1			0	0	0				0	0	0	0	1.04167		0	7	11				0	4	6	11			0	7	5	4			0	3	11				0	0
0	0	0	2			0	0	0	0.6			0	0	0				0	0	0	0			0	6	10				0	5	11	6			0	7	10	6			0	5	11				0	0
0	0	0	1			0	0	0				0	0	0				0	0	0	0			0	8	6				0	3	11	6			0	8	9	5			0	4	10				0	0
0	0	0	2			0	0	0				0	0	0				0	0	0	0			0	2	6				0	7	10	10			0	1	2	5.96296			0	3	13				0	0
0	0	0	0.5			0	0	0				0	0	0				0	0	0	0			0	1	11				0	2	10	12			0	4	5				0	0	10				0	0
0	0	0				0	0	0				0	0	0				0	0	0	0			0	2	5				0	0	9	7			0	4	7				0	3	8				0	0
0	0	0				0	0	0				0	0	0				0	0	0	0			0	2	9				0	0	5	7			0	3	10				0	2	12				0	0
0	0	0				0	0	0				0	0	0				0	0	0	0			0	6	9				0	6	3	6			0	3	6				0	0	7				0	0
0	0	0				0	0	0				0	0	0				0	0	0	0			0	1	8				0	4	6	6			0	3	12				0	1	7				0	0
0	0	0				0	0	0				0	0	0				0	0		0			0	0	10				0	4	10	5			0	0	14				0	4	12				0	0
0	0	0				0	0	0				0	0					0	0		0			0	1	12				0	2	9	6			0	1	8				0	3	8				2	0
0	0	0				0	0	0				0	0					0	0		0			0	1	4				0	1	7	6			0	3	7				0	5	8				1	0
0	0	0				0	0	0				0	0					0	0		0			0	3	5				0	2	12	8			0	0	6				0	3	5				1	0
0	0	1				0						0	0					0	0		0			0	2	5				0	4	14	8			0	0	9				0	6	6				1	0
0	0	1				0						0	0					0			0			0	3	14				0	3	8	7			0	4	7.76316				0	5	9				1	0.289474
0	0	3				0						0	1					0			0			0	1	7.82051				0	0	4	7			0	7					0	5	6				1
0	0	0.125				0						0	0.025					0			0			0	6					0	5	8	8			0	3.825					2	4	11				0.175
0	0					0												0			0.365854			1	2					0	2	6	7			0						1	3	9.2439
0	0					0												0						1	0					0	5	3	7			0						2	5
0	0					0												0						1	7					0	4	6	9			0						5	6
0	0					0																		0.0681818	3					0	0	2	10			0						3	5
0	0					0																			8					0	0	9	12			0						1	3
0	0					0																			3.78261					0	1	2	6			0						3	8
0	0					0																								0	3	5	6			0						2	10
0	0					0																								0	2	7	5			0						8	4
0	0					0																								0	0	6	9			0						3	9
0	0					0																								0	7	8	8			0						1	5
0	0					0																								0	6	6	5			0						2	4
0	0					0																								0	0	5	8			0						3	1
	0					0																								0	1	7	15			0						4	7
						0																								0	3	3	7			0						2	5
						0																								0	8	7	6			0						1	3.96364
						0																								0	9	9	5			0						0.767857
						0																								0	11	11	7			0
						0																								0	12	7	6			0.517241
						0																								0	5	3	5
						0																								0	4	12	6
																														0	2.90164	6	5
																														0		7	6
																														0		10	7.7619
																														0		3
																														2		5
																														2		7
																														0.0597015		8
																																5
																																14
																																7
																																5
																																7.65278
[truncated: 53 more columns]

## Sheet: Fig. 4C
Quantification of HA::RMH-1 and OLLAS::COSA-1 in him-5 (0 Gy)																																	Quantification of HA::RMH-1 and OLLAS::COSA-1 in him-5 (10 Gy)
ZONE 1		ZONE 2		ZONE 3		ZONE 4		ZONE 5			ZONE 1		ZONE 2		ZONE 3		ZONE 4		ZONE 5			ZONE 1		ZONE 2		ZONE 3		ZONE 4		ZONE 5			ZONE 1		ZONE 2		ZONE 3		ZONE 4		ZONE 5			ZONE 1		ZONE 2		ZONE 3
HA::RMH-1	OLLAS::COSA-1	HA::RMH-1	OLLAS::COSA-1	HA::RMH-1	OLLAS::COSA-1	HA::RMH-1	OLLAS::COSA-1	HA::RMH-1	OLLAS::COSA-1		HA::RMH-1	OLLAS::COSA-1	HA::RMH-1	OLLAS::COSA-1	HA::RMH-1	OLLAS::COSA-1	HA::RMH-1	OLLAS::COSA-1	HA::RMH-1	OLLAS::COSA-1		HA::RMH-1	OLLAS::COSA-1	HA::RMH-1	OLLAS::COSA-1	HA::RMH-1	OLLAS::COSA-1	HA::RMH-1	OLLAS::COSA-1	HA::RMH-1	OLLAS::COSA-1		HA::RMH-1	OLLAS::COSA-1	HA::RMH-1	OLLAS::COSA-1	HA::RMH-1	OLLAS::COSA-1	HA::RMH-1	OLLAS::COSA-1	HA::RMH-1	OLLAS::COSA-1		HA::RMH-1	OLLAS::COSA-1	HA::RMH-1	OLLAS::COSA-1	HA::RMH-1	OLLAS::COSA-1
0	0	0	0	0	1	3	1	6	5		0	0	0	0	0	0	0	6	5	3		0	0	0	0	0	1	1	2	2	2		0	0	6	2	18	1	5	4	6	6		0	0	1	0	8	3
0	0	0	0	0	1	6	6	6	6		0	0	0	0	0	0	1	2	13	5		0	0	0	0	0	1	1	1	6	5		0	0	6	0	17	1	8	6	6	6		0	0	1	0	19	2
0	0	0	0	0	1	6	4	5	5		0	0	0	0	0	0	2	2	7	5		0	0	0	0	0	1	3	2	5	5		0	0	6	0	19	1	8	2	6	6		0	0	2	0	10	6
0	0	0	0	0	1	5	1	6	6		0	0	0	0	0	0	2	3	5	5		0	0	0	0	0	1	4	1	6	4		0	0	6	0	11	1	5	6	6	6		0	0	3	0	15	0
0	0	0	0	0	1	7	4	6	6		0	0	0	0	0	0	0	5	5	5		0	0	0	0	0	2	6	6	6	6		0	0	2	0	12	5	6	6	6	6		0	0	5	0	8	0
0	0	0	0	0	1	2	3	6	5		0	0	0	0	0	0	3	1	6	2		0	0	0	0	0	2	9	4	5	5		0	0	4	0	12	1	6	6	6	6		0	0	9	0	8	0
0	0	0	0	0	1	6	2	5	5		0	0	0	0	0	0	1	1	5	1		0	0	0	0	0	2	5	6	5	5		0	0	3	0	17	2	5	6	5	5		0	0	5	0	14	0
0	0	0	0	0	0	6	1	4	6		0	0	0	0	0	0	2	2	5	2		0	0	0	0	0	1	5	6	5	5		0	0	7	0	18	4	7	5	6	6		0	0	5	0	13	0
0	0	0	0	0	0	8	1	5	6		0	0	0	0	0	0	2	1	5	2		0	0	0	0	0	1	10	4	5	5		0	0	9	0	14	1	7	6	6	5		0	0	11	0	15	0
0	0	0	0	0	0	6	4	7	5		0	0	0	0	0	0	1	1	5	2		0	0	0	0	0	1	8	6	5	5		0	0	5	0	15	1	5	6	6	5		0	0	0	0	17	0
0	0	0	0	0	0	7	2	6	5		0	0	0	0	0	0	1	1	5	6		0	0	0	0	0	1	5	4	6	6		0	0	4	0	12	1	5	6	6	6		0	0	7	0	13	0
0	0	0	0	0	0	4	3	6	5		0	0	0	0	0	0	1	1	5	1		0	0	0	0	0	1	7	4	6	6		0	0	8	0	22	2	6	6	6	6		0	0	6	0	9	0
0	0	0	0	0	0	4	1	5	5		0	0	0	0	0	0	3	1	6	1		0	0	0	0	0	0	4	5	5	6		0	0	5	0	18	5	6	6	6	6		0	0	11	0	15	0
0	0	0	0	0	0	0	3	5	5		0	0	0	0	0	0	0	1	6	6		0	0	0	0	0	0	10	3	6	5		0	0	4	0	18	2	6	6	5	6		0	0	5	0	8	0
0	0	0	0	0	0	7	5	5	5		0	0	0	0	0	0	0	1	4	5		0	0	0	0	0	0	5	5	5	4		0	0	9	0	18	4	7	6	5	6		0	0	3	0	14	0
0	0	0	0	0	0	7	5	5	6		0	0	0	0	0	0	1	0	5	5		0	0	0	0	0	0	2	1	5	5		0	0	4	0	9	1	8	6	6	6		0	0	5	0	8	0
0	0	0	0	0	0	5	4	5	5		0	0	0	0	0	0	3	0	5	6		0	0	0	0	0	0	6	3	6	5		0	0	11	0	16	2	6	6	5	6		0	0	5	0	12	0
0	0	0	0	0	0	4	1	5	6		0	0	0	0	0	0	11	0	5	5		0	0	0	0	0	0	5	1	3	5		0	0	6	0	6	0	7	5	5	5		0	0	5	0	8	0
0	0	0	0	0	0	0	1	6	6		0	0	0	0	0	0	7	0	5	5		0	0	0	0	0	0	3	2	5	5		0	0	9	0	14	0	6	6	3	6		0	0	5	0	7	0
0	0	0	0	0	0	0	6	5.47368	6		0	0	0	0	0	0	1	0	5	6		0	0	0	0	0	0	7	6	5	5		0	0	7	0	11	0	7	6	4	6		0	0	5	0	6	0
0	0	0	0	0	0	6	1		5		0	0	0	0	0	0	5	0	6	5		0	0	0	0	0	0	6	2	5	4		0	0	2	0	18	0	6	6	5.5	5.8		0	0	2	0	18	0
0	0	0	0	0	0	4	0		5.42857		0	0	0	0	0	0	5	0	5	6		0	0	0	0	0	0	6	3	4	5		0	0	4	0	8	0	7	6				0	0	8	0	15	0
0	0	0	0	1	0	7	0				0	0	0	0	0	0	2	0	5	6		0	0	0	0	0	0	10	6	6	5		0	0	19	0	15	0	8	5				0	0	11	0	17	0
0	0	0	0	1	0	6	0				0	0	0	0	0	0	1	0	5	6		0	0	0	0	0	0	4	3	6	5		0	0	15	0	17	0	7	6				0	0	7	0	20	0
0	0	0	0	1	0	6	0				0	0	0	0	0	0	1	0	5	6		0	0	0	0	0	0	7	1	6	4		0	0	20	0	18	0	6	6				0	0	5	0	16	0
0	0	0	0	2	0	5	0				0	0	0	0	0	0	6	0	5	6		0	0	0	0	1	0	5	3	5	4		0	0	12	0	23	0	6	6				0	0	12	0	16	0
0	0	0	0	1	0	6	0				0	0	0	0	0	0	3	0	5	6		0	0	0	0	2	0	8	1	5	6		0	0	10	0	12	0	5	7				0	0	11	0	17	0
0	0	0	0	1	0	1	0				0	0	0	0	0	0	3	0	5	6		0	0	0	0	1	0	8	0	0	5		0	0	12	0	7	0	6.33333	6				0	0	10	0	8	0
0	0	0	0	2	0	10	0				0	0	0	0	0	0	7	0	6	6		0	0	0	0	3	0	6	0	5	6		0	0	2	0	6	0		6				0	0	20	0	14	0
0	0	0	0	1	0	5	0				0	0	0	0	0	0	7	0	5.48276	4.51724		0	0	0	0	1	0	2	0	6	5		0	0	13	0	17	0		5.72414				0	0	9	0	12	0
0	0	0	0	2	0	6	0				0	0	0	0	0	0	1	0				0	0	0	0	1	0	5	0	5	5		0	0	19	0	12	0						0	0	2	0	9	0
0	0	0	0	2	0	6	0				0	0	0	0	0	0	0	0				0	0	0	0	1	0	5.58065	2.93548	5	5		0	0	17	0	16	0						0	0	9	0	5	0
0	0	0	0	2	0	1	0				0	0	0	0	0	0	12	0				0	0	0	0	1	0			5	4.9375		0	0	13	0	25	0						0	0	10	0	19	0
0	0	0	0	2	0	0	0				0	0	0	0	0	0	9	0				0	0	0	0	1	0						0	0	14	0	26	0						0	0	5	0	20	0
0	0	0	0	0	0	3	0				0	0	0	0	0	0	7	0				0	0	0	0	1	0						0	0	5	0	15.2059	1.02941						0	0	16	0	20	0
0	0	0	0	1	0	1	0				0	0	0	0	0	0	0	0				0	0	0	0	2	0						0	0	14	0								0	0	14	0	16	0
0	0	0	0	4	0	6	0				0	0	0	0	0	0	2	0				0	0	0	0	2	0						0	0	8.66667	0.0555556								0	0	14	0	12	0
0	0	0	0	3	0	5	0				0	0	0	0	0	0	1	0				0	0	0	0	1	0						0	0										0	0	7	0	15	0
0	0	0	0	2	0	2	0				0	0	0	0	0	0	2	0				0	0	0	0	1	0						0	0										0	0	6	0	15	0
0	0	0	0	1	0	8	0				0	0	0	0	0	0	5	0				0	0	0	0	3	0						0	0										0	0	8	0	13	0
0	0	0	0	0	0	6	0				0	0	0	0	0	0	5	0				0	0	0	0	1	0						0	0										0	0	12	0	14	0
0	0	0	0	7	0	3	0				0	0	0	0	1	0	4	0				0	0	0	0	1	0						0	0										0	0	4	0	8	0
0	0	0	0	3	0	0	0				0	0	3	0	1	0	4	0				0	0	0	0	3	0						0	0										0	0	10	0	7	0
0	0	0	0	1	0	1	0				0	0	3	0	1	0	5	0				0	0	0	0	5	0						0	0										0	0	7	0	12.8605	0.255814
0	0	0	0	4	0	10	0				0	0	1	0	2	0	6	0				0	0	0	0	4	0						0	0										0	0	7	0
0	0	0	0	2	0	6	0				0	0	2	0	3	0	7	0				0	0	0	0	3	0						0	0										0	0	2	0
0	0	0	0	1	0.152174	1	0				0	0	1	0	1	0	5	0				0	0	0	0	3	0						0	0										0	0	7.1087	0
0	0	0	0			4.55319	1.25532				0	0	1	0	1	0	6	0				0	0	0	0	8	0						0	0										0	0
2	0	0	0								0	0	1	0	2	0	7	0				0	0	0	0	6	0						0	0										0	0
1	0	0	0								0	0	3	0	1	0	6	0				0	0	0	0	2	0						2	0										0	0
0.06	0	0	0								0	0	0.3	0	0.26	0	6	0				0	0	0	0	3	0						2	0										0	0
		0	0								0	0					6	0				0	0	0	0	1	0						1	0										0	0
		0	0								0	0					5	0				0	0	0	0	2	0						2	0										0	0
		0	0								0	0					6	0				0	0	0	0	4	0						1	0										0	0
		0	0								0	0					3	0				0	0	0	0	1	0						2	0										0	0
		0	0								0	0					2	0				0	0	0	0	1	0						1	0										0	0
		0	0								0	0					6	0				0	0	0	0	2	0						1	0										0	0
		0	0								0	0					3.68421	0.508772				0	0	0	0	2	0						1	0										0	0
		0	0								0	0										0	0	0	0	2	0						0.224138	0										0	0
		0	0								0	0										0	0	0	0	3	0																	0	0
		0	0								0	0										0	0	0	0	2	0																	0	0
		0	0								0	0										0	0	0	0	1	0																	1	0
		1	0								0	0										0	0	0	0	3	0																	6	0
		1	0								0	0										0	0	0	0	3	0																	1	0
		1	0								0	0										0	0	0	0	1	0																	1	0
		1	0								0	0										0	0	0	0	0	0																	1	0
		2	0								1	0										0	0	0	0	1	0																	3	0
		1	0								1	0										0	0	0	0	1	0																	3	0
		1	0								0.0294118	0										0	0	0	0	1	0																	5	0
		1	0																			0	0	0	0	1	0																	2	0
		1	0																			0	0	0	0	1	0																	7	0
		1	0																			0	0	0	0	1	0																	0.422535	0
		0.152778	0																			0	0	0	0	1	0
																						0	0	0	0	6	0
																						0	0	0	0	0	0
																						0	0	0	0	0	0
																						0	0	0	0	1.34211	0.197368
																						0	0	0	0
																						0	0	0	0
																						0	0	0	0
																						0	0	0	0
																						0	0	0	0
																						0	0	1	0
																						0	0	2	0
																								1	0
																								2	0
																								1	0
																								1	0
																								1	0
																								1	0
																								1	0
																								1	0
																								1	0
																								1	0
																								1	0
																								2	0
																								0.177083	0
Quantification of HA::RMH-1 and OLLAS::COSA-1 in parg-1; him-5 (0 Gy)																																	Quantification of HA::RMH-1 and OLLAS::COSA-1 in parg-1; him-5 (10 Gy)
ZONE 1		ZONE 2		ZONE 3		ZONE 4		ZONE 5			ZONE 1		ZONE 2		ZONE 3		ZONE 4		ZONE 5			ZONE 1		ZONE 2		ZONE 3		ZONE 4		ZONE 5			ZONE 1		ZONE 2		ZONE 3		ZONE 4		ZONE 5			ZONE 1		ZONE 2		ZONE 3
HA::RMH-1	OLLAS::COSA-1	HA::RMH-1	OLLAS::COSA-1	HA::RMH-1	OLLAS::COSA-1	HA::RMH-1	OLLAS::COSA-1	HA::RMH-1	OLLAS::COSA-1		HA::RMH-1	OLLAS::COSA-1	HA::RMH-1	OLLAS::COSA-1	HA::RMH-1	OLLAS::COSA-1	HA::RMH-1	OLLAS::COSA-1	HA::RMH-1	OLLAS::COSA-1		HA::RMH-1	OLLAS::COSA-1	HA::RMH-1	OLLAS::COSA-1	HA::RMH-1	OLLAS::COSA-1	HA::RMH-1	OLLAS::COSA-1	HA::RMH-1	OLLAS::COSA-1		HA::RMH-1	OLLAS::COSA-1	HA::RMH-1	OLLAS::COSA-1	HA::RMH-1	OLLAS::COSA-1	HA::RMH-1	OLLAS::COSA-1	HA::RMH-1	OLLAS::COSA-1		HA::RMH-1	OLLAS::COSA-1	HA::RMH-1	OLLAS::COSA-1	HA::RMH-1	OLLAS::COSA-1
0	0	0	0	0	0	0	2	1	2		0	0	0	0	3	1	2	1	2	4		0	0	0	0	0	0	0	0	2	1		0	0	6	2	18	1	5	4	6	6		0	0	1	0	8	3
0	0	0	0	0	0	1	1	5	5		0	0	0	0	2	2	2	2	3	4		0	0	0	0	0	0	0	0	3	1		0	0	6	0	17	1	8	6	6	6		0	0	1	0	19	2
0	0	0	0	0	0	1	4	1	1		0	0	0	0	0	3	2	2	3	5		0	0	0	0	0	0	0	0	0	2		0	0	6	0	19	1	8	2	6	6		0	0	2	0	10	6
0	0	0	0	0	0	1	3	4	4		0	0	0	0	2	2	2	1	5	5		0	0	0	0	0	0	0	0	1	1		0	0	6	0	11	1	5	6	6	6		0	0	3	0	15	0
0	0	0	0	0	0	1	2	3	4		0	0	0	0	2	1	1	1	2	4		0	0	0	0	0	0	0	0	1	1		0	0	2	0	12	5	6	6	6	6		0	0	5	0	8	0
0	0	0	0	0	0	1	3	2	3		0	0	0	0	0	5	1	6	2	3		0	0	0	0	0	0	0	0	2	1		0	0	4	0	12	1	6	6	6	6		0	0	9	0	8	0
0	0	0	0	0	0	3	5	3	3		0	0	0	0	5	1	2	1	6	6		0	0	0	0	0	0	0	0	2	2		0	0	3	0	17	2	5	6	5	5		0	0	5	0	14	0
0	0	0	0	0	0	2	5	0	4		0	0	0	0	0	1	1	5	5	6		0	0	0	0	0	0	0	0	3	1		0	0	7	0	18	4	7	5	6	6		0	0	5	0	13	0
0	0	0	0	0	0	3	4	5	3		0	0	0	0	2	1	1	4	3	4		0	0	0	0	0	0	0	0	1	1		0	0	9	0	14	1	7	6	6	5		0	0	11	0	15	0
0	0	0	0	0	0	4	2	1	3		0	0	0	0	0	0	6	0	5	1		0	0	0	0	0	0	0	0	2	3		0	0	5	0	15	1	5	6	6	5		0	0	0	0	17	0
0	0	0	0	0	0	5	2	3	5		0	0	0	0	4	0	1	2	4	2		0	0	0	0	0	0	0	0	1	2		0	0	4	0	12	1	5	6	6	6		0	0	7	0	13	0
0	0	0	0	0	0	4	1	3	0		0	0	0	0	0	0	3	2	2	5		0	0	0	0	0	0	0	0	1	2		0	0	8	0	22	2	6	6	6	6		0	0	6	0	9	0
0	0	0	0	0	0	3	2	4	1		0	0	0	0	4	0	4	1	3	3		0	0	0	0	0	0	0	0	2	2		0	0	5	0	18	5	6	6	6	6		0	0	11	0	15	0
0	0	0	0	0	0	3	3	2	3		0	0	0	0	0	0	4	1	2	4		0	0	0	0	0	0	0	0	2	2		0	0	4	0	18	2	6	6	5	6		0	0	5	0	8	0
0	0	0	0	0	0	1	3	2.64286	2.92857		0	0	0	0	2	0	0	1	1	2		0	0	0	0	0	0	0	0	1	2		0	0	9	0	18	4	7	6	5	6		0	0	3	0	14	0
0	0	0	0	0	0	6	3				0	0	0	0	1	0	4	2	3	2		0	0	0	0	0	0	0	0	1	1		0	0	4	0	9	1	8	6	6	6		0	0	5	0	8	0
0	0	0	0	0	0	4	2				0	0	0	0	0	0	3	4	5	2		0	0	0	0	0	0	0	0	1	2		0	0	11	0	16	2	6	6	5	6		0	0	5	0	12	0
0	0	0	0	0	0	0	1				0	0	0	0	1	0	5	3	4	3		0	0	0	0	0	0	0	0	0	0		0	0	6	0	6	0	7	5	5	5		0	0	5	0	8	0
0	0	0	0	0	0	5	2				0	0	0	0	5	0	0	6	2	5		0	0	0	0	0	0	0	0	0	3		0	0	9	0	14	0	6	6	3	6		0	0	5	0	7	0
0	0	0	0	0	0	4	1				0	0	0	0	3	0	3	0	5	5		0	0	0	0	0	0	0	0	0	0		0	0	7	0	11	0	7	6	4	6		0	0	5	0	6	0
0	0	0	0	0	0	3	1				0	0	0	0	4	0	4	3	3	5		0	0	0	0	0	0	0	0	0	0		0	0	2	0	18	0	6	6	5.5	5.8		0	0	2	0	18	0
0	0	0	0	0	0	3	0				0	0	0	0	4	0	2	1	4	2		0	0	0	0	0	0	0	0	0	0		0	0	4	0	8	0	7	6				0	0	8	0	15	0
0	0	0	0	0	0	3	1				0	0	0	0	6	0	3	4	4	2		0	0	0	0	0	0	0	0	0	0		0	0	19	0	15	0	8	5				0	0	11	0	17	0
0	0	0	0	0	0	2	2				0	0	0	0	7	0	0	0	4	6		0	0	0	0	0	0	1	0	0	0		0	0	15	0	17	0	7	6				0	0	7	0	20	0
0	0	0	0	0	0	2	2				0	0	0	0	2	0	1	0	3.41667	2		0	0	0	0	0	0	1	0	0	0		0	0	20	0	18	0	6	6				0	0	5	0	16	0
0	0	0	0	0	0	2	0				0	0	0	0	7	0	0	1		3.68		0	0	0	0	0	0	1	0	0	0		0	0	12	0	23	0	6	6				0	0	12	0	16	0
0	0	0	0	0	0	1	0				0	0	0	0	2	0	2	0				0	0	0	0	0	0	1	0	0	0		0	0	10	0	12	0	5	7				0	0	11	0	17	0
0	0	0	0	0	0	2	0				0	0	0	0	0	0	0	0				0	0	0	0	1	0	2	0	0	0		0	0	12	0	7	0	6.33333	6				0	0	10	0	8	0
0	0	0	0	0	0	0	0				0	0	0	0	1	0	0	0				0	0	0	0	1	0	0.214286	0	0	0		0	0	2	0	6	0		6				0	0	20	0	14	0
0	0	0	0	0	0	0	0				0	0	0	0	0	0	0	2				0	0	0	0	4	0			0	0		0	0	13	0	17	0		5.72414				0	0	9	0	12	0
0	0	0	0	0	0	0	0				0	0	0	0	2	0	1.96667	1.86667				0	0	0	0	1	0			0	0		0	0	19	0	12	0						0	0	2	0	9	0
0	0	0	0	0	0	2.25806	1.83871				0	0	0	0	1	0						0	0	0	0	0.225806	0			0	0		0	0	17	0	16	0						0	0	9	0	5	0
0	0	0	0	0	0						0	0	0	0	2	0						0	0	0	0					0	0		0	0	13	0	25	0						0	0	10	0	19	0
0	0	0	0	0	0						0	0	0	0	0	0						0	0	0	0					0	0		0	0	14	0	26	0						0	0	5	0	20	0
0	0	0	0	0	0						0	0	0	0	1	0						0	0	0	0					0	0		0	0	5	0	15.2059	1.02941						0	0	16	0	20	0
0	0	0	0	0	0						0	0	0	0	1	0						0	0	0	0					0	0		0	0	14	0								0	0	14	0	16	0
0	0	0	0	0	0						0	0	0	0	0	0						0	0	0	0					0	0		0	0	8.66667	0.0555556								0	0	14	0	12	0
0	0	0	0	0	0						0	0	0	0	0	0						0	0	0	0					0	0		0	0										0	0	7	0	15	0
0	0	0	0	0	0						0	0	0	0	0	0						0	0	0	0					1	0		0	0										0	0	6	0	15	0
0	0	0	0	0	0						0	0	0	0	0	0						0	0	0	0					1	0		0	0										0	0	8	0	13	0
0	0	0	0	0	0						0	0	0	0	2	0						0	0	0	0					0.7	0.75		0	0										0	0	12	0	14	0
0	0	0	0	0	0						0	0	0	0	1	0						0	0										0	0										0	0	4	0	8	0
0	0	0	0	3	0						0	0	0	0	1	0						0	0										0	0										0	0	10	0	7	0
0	0	0	0	1	0						0	0	0	0	1	0						0	0										0	0										0	0	7	0	12.8605	0.255814
0	0	0	0	4	0						0	0	0	0	1	0						0	0										0	0										0	0	7	0
0	0	0	0	4	0						0	0	0	0	0	0						0	0										0	0										0	0	2	0
0	0	0	0	1	0						0	0	0	0	1	0						0	0										0	0										0	0	7.1087	0
0	0	0	0	1	0						0	0	0	0	3	0						0	0										0	0										0	0
0	0	0	0	2	0						0	0	0	0	1	0						0	0										0	0										0	0
0	0	0	0	1	0						0	0	0	0	0	0						0	0										2	0										0	0
0	0	0	0	2	0						0	0	0	0	1.74	0.34						0	0										2	0										0	0
0	0	0	0	2	0						0	0	0	0																			1	0										0	0
0	0	0	0	2	0						0	0	0	0																			2	0										0	0
0	0	0	0	2	0						0	0	0	0																			1	0										0	0
0	0	0	0	2	1						0	0	0	0																			2	0										0	0
0	0	0	0	0.490909	0.0181818						0	0	0	0																			1	0										0	0
0	0	0	0								0	0	0	0																			1	0										0	0
0	0	0	0								0	0	0	0																			1	0										0	0
0	0	0	0								0	0	0	0																			0.224138	0										0	0
0	0	0	0								0	0	1	0																														0	0
0	0	0	0								0	0	6	0																														0	0
0	0	0	0								0	0	0.114754	0																														1	0
0	0	0	0								0	0																																6	0
0	0	0	0								0	0																																1	0
0	0	1	0								0	0																																1	0
0	0	1	0								0	0																																1	0
0	0	1	0								0	0																																3	0
0	0	0.0447761	0								0	0																																3	0
0	0										0	0																																5	0
0	0										0	0																																2	0
0	0										0	0																																7	0
0	0										0	0																																0.422535	0
0	0										0	0
0	0										0	0
0	0										0	0
0	0										0	0
0	0
0	0
0	0
0	0
1	0
1	0
2	0
1	0
0.0595238	0
[truncated: 74 more columns]

## Sheet: Fig. 4D
Quantification of DAPI bodies in diakinesis nuclei (0 Gy)													Quantification of DAPI bodies in diakinesis nuclei (10 Gy)
WT	parg-1(gk120)	parg-1(ddr50)	him-5	parg-1(gk120); him-5	parg-1(ddr50); him-5	him-17(e2806)	parg-1(gk120); him-17(e2806)	him-17(e2707)	parg-1(gk120); him-17(e2707)	spo-11	parg-1 spo-11		WT	parg-1(gk120)	parg-1(ddr50)	him-5	parg-1(gk120); him-5	parg-1(ddr50); him-5	him-17(e2806)	parg-1(gk120); him-17(e2806)	him-17(e2707)	parg-1(gk120); him-17(e2707)	spo-11	parg-1 spo-11
6	5	6	6	6	12	6	6	6	6	12	12		6	5	6	6	5	7	6	6	6	6	6	6
6	5	6	7	7	10	6	6	6	6	12	12		6	6	6	6	6	7	6	6	6	6	6	6
6	5	6	7	7	12	6	6	6	7	12	12		6	6	6	6	6	6	6	6	6	6	6	6
6	6	6	7	7	12	6	6	6	7	12	12		6	6	6	6	6	6	6	6	6	6	6	6
6	6	6	7	7	12	6	6	6	7	12	12		6	6	6	6	6	6	6	6	6	6	6	6
6	6	6	7	7	10	6	6	6	7	12	12		6	6	6	6	6	6	6	6	6	6	6	6
6	6	6	7	7	12	6	6	6	7	12	12		6	6	6	6	6	6	6	6	6	6	6	6
6	6	6	7	7	11	6	6	7	7	12	12		6	6	6	6	6	6	6	6	6	6	6	6
6	6	6	7	7	12	6	6	7	7	12	12		6	6	6	6	6	6	6	6	6	6	6	6
6	6	6	7	7	10	6	6	7	8	12	12		6	6	6	6	6	6	6	6	6	6	6	6
6	6	6	7	7	12	6	6	7	8	12	12		6	6	6	6	6	6	6	6	6	6	6	6
6	6	6	6	7	9	6	6	7	10	12	12		6	6	6	6	6	6	6	6	6	6	6	6
6	6	6	6	7	12	6	6	7	10	12	12		6	6	6	6	6	7	6	6	6	6	6	6
6	6	6	6	7	12	6	6	7	10	12	12		6	6	6	6	6	6	6	6	6	6	6	6
6	6	6	7	8	12	6	6	7	11	12	12		6	6	6	6	6	6	6	6	6	6	6	6
6	6	6	7	8	12	6	6	7	11	12	12		6	6	6	6	6	6	6	6	6	6	6	6
6	6	6	7	8	12	6	6	7	12	12	12		6	6	6	6	7	6	6	6	6	6	6	6
6	6	6	7	8	10	6	6	7	12	12	12		6	6	6	6	7	6	6	6	6	6	6	6
6	6	6	7	8	12	6	6	7	12	12	12		6	6	6	6	7	7	6	6	6	6	6	6
6	6	6	7	8	10	6	6	7	12	12	12		6	6	6	6	7	7	6	6	6	6	6	6
6	6	6	6	8	11	6	6	7	12	12	12		6	6	6	6	7	7	6	6	6	6	6	6
6	6	6	7	8	7	6	6	7	12	12	12		6	6	6	6	7	6	6	6	6	6	6	6
6	6	6	7	8	12	6	6	7	12	12	12		6	6	6	6	7	6	6	6	6	6	6	6
6	6	6	7	8	12	6	6	8	12	12	12		6	6	6	6	7	7	6	6	6	6	6	6
6	6	6	7	8	10	6	6	8	7	12	12		6	6	7	6	7	6	6	6	6	6	6	6
6	6	6	7	8	12	6	6	8	7	12	12		6	6	6	6	7	7	6	6	6	6	6	6
6	6	6	7	8	10	6	6	8	10	12	12		6	6	6	6	7	7	6	6	6	6	6	6
6	6	6	7	8	12	6	6	9	10	12	12		6	6	6	6	7	7	6	6	6	6	6	6
6	6	6	7	8	10	6	6	6	10	12	12			6	5	6	7	6	6	6	6	6	6	6
6	6	6	7	8	11	6	6	6	10	12	12			6	6	6	7	6	6	6	6	9	6	6
6	6	6	7	8	9	6	6	6	10	12	12			6	6	6	7	7	6	6	6	7	6	6
6	6	6	7	8	7	6	6	7	11	12	12			6	6	6	7	7	6	6	6	7	6	6
6	6	6	7	8	12	6	6	7	11	12	11			6	6	6	7	6	6	6	6	7	6	6
6	6	6	7	9	8	6	6	7	12	12	11			6	6	6	7	7	6	6	6	7	6	6
6	6	7	7	9	11	6	6	7	12	12	11			6	6	6	7	7	6	6	6	7	6	6
6	6	6	7	9	12	6	6	7	12	12	11			6	5	7	7	6	6	6	6		6	6
6	6	6	7	9	12	6	6	7	12	12	11			6	6	7	7	6	6	6	6		6	6
6	6	6	7	9	12	6	6	7	12	12	11			6	6	7	7	7	6	6	6		6	6
6	6	6	7	9	12	6	6	7	12	11	11			6	6		7	8	6	6	6		6	6
6	6	6	7	9	8	6	7	7	12	11	11			6	6		7	7	6	6	6		6	6
6	6	7	7	9	10	6	7	7	12	11	10			6	6		7	7	6	6	6		6	6
6	6	7	7	9	11	6	7	7	12	11	10			7	6		7	6	6	6	6		6	6
6	6	6	7	9	10	6	7	7	12	11	10			8	6		7	6	6	6	6		6	6
6	6	6	7	9	12	6	7	7	12	11					6		7	7	6	6	6		6	6
6	6	6	7	9	12	6	7	7	12	11					6			7	6	6	6		6	6
6	6	6	7	9	10	6	7	6	12	11					6			6	6	6	6		6	6
6	6	6	7	9	9	6	7	6	12	10					7			6	6	6	6		6	6
6	6	6	7	9	8	6	7	6	12	10					6			6	6	6	6		6	6
6	6	6	7	10	10	6	7	6	12	10					6			6	6	6	6		6	6
6	6	6	7	10	10	6	7	6	12						6			6	6	6	6		6	6
6	6	6	7	10	11	6	7	6	12						6			7	6	6	7		6	6
6	6	6	7	10		6	7	6	12						6			7	6	6	7		6	6
6	6	6	7	10		6	8	6	12						6			7	6	6			6	6
6	6	6	7	10		6	8	6	12						6			7	6	6			6	6
6	6	6	7	10		6	9	6	12						6			7	6	6			6	6
6	6	6	7	10		6	10	6	12						6			6	6	6			12	6
6	6	6	7	10		6	10	6	12									6	6	6			12	6
6	6		7	10		6	10	6	12									7	6	6			12	6
6	6		7	10		7	11	6	12									6	6	6			12	6
6	6		7	10		7	12	6	12									7	6	6			11	5
6	6		7	11		7	12	6	12									6	6	6				12
6	6		7	11		7	12	6	12									6	6	6				7
6	6		7	11		7	12	6	12										6	6
6	6		7	11		7	12	6	12										6	6
6	6		7	12		7	12	6	12										6	6
6	6		7	12		7	6	6	12										6	6
6	6		7	12		6	6	6	12										6	6
6	6		7	12		6	6	6	12											6
6	6		7	12		6	6	6	7											6
6	6		7	12		6	6	6	6											6
6	6		7	12		6	6	6	6											6
6	6		7	12		6	6	6	6											6
6	6		7	12		6	6	6	12											6
6	6		7	12		6	6	6	12											6
6	6		7	12		6	6	6	11											6
	6		7	12		6	6	6	12											6
	6		7	12		6	6	6	6											6
	6		7	12		6	6	6	12											6
	6		7	12		6	6	6	12											7
	6		7	12		6	6	6	12											7
	6		7	12		6	7	6	12											7
	6		7	12		6	7	6	7											7
	6		7	12		6	7	6	7											7
	6		7	12		6	7	6	12											7
	6		7	12		6	7	6	12											7
	6			12		6	7	6	12											7
	6			12		6	8	6	12											7
	6			12		6	8	6	7											8
	6			12		6	8	6	6											8
	6			12		6	9	6	12											8
	7			13		6	9	6	12											8
	7			14		6	9	6	11											8
	7					6	10	6	12											9
	6					6	10	6	12											9
	6					6	11	7	12
	6					6	11	7	12
	6					6	12	7	12
	6					6	12	7	7
	6					6	12	7	7
	6					6	12	7	6
	6					6	12	7	6
	6					6	12	7	12
	6					6	12	7	12
	6					6	12	7	10
	6					6	12	7	12
	6					6	12		6
	6					6	12		7
	6					6	12		7
	6					6	12		6
	6					6	12		10
	6					6	12		6
	6					7	12		12
	6					7	12		10
	6					7	12		9
	6					7	12		6
	6					7	12		6
	6					7	12		12
	6					7	12		6
	6					7	12		7
	6					7	12
	6					7	12
	6					7	12
	6					7	12
	6					7	12
	6					7	12
	7					7	12
	7					7	12
						7	12
						7	12
						7	12
						7	12
						7	12
						7	12
						7	12
						7	12
						7
						7
						7
						7
						7
						7
						7
						7
						7
						7
						7
						7
						7
						7
						7
						7
						7
						7
						7
						7
						7
						7
						7
						7
						8
						8

## Sheet: Fig. 5A
WT - 0Gy							him-5 - 0Gy
	Gonad 1	Gonad 2	Gonad 3	TOTAL				Gonad 1	Gonad 2	Gonad 3	Gonad 4	TOTAL
Full SC	40	37	31	108			Full SC	2	3	1	0	6
Partial SC	0	0	0	0			Partial SC	32	25	20	33	110
# nuclei	40	37	31	108			# nuclei	34	28	21	33	116
WT - 10Gy - 8h							him-5 - 10Gy - 8h
	Gonad 1	Gonad 2	Gonad 3	Gonad 4	TOTAL			Gonad 1	Gonad 2	Gonad 3	TOTAL
Full SC	49	46	39	38	172		Full SC	36	53	44	133
Partial SC	0	1	4	0	5		Partial SC	3	1	3	7
# nuclei	49	47	43	38	177		# nuclei	39	54	47	140
WT - 10Gy - 17h							him-5 - 10 Gy - 17h
	Gonad 1	Gonad 2	Gonad 3	Gonad 4	TOTAL			Gonad 1	Gonad 2	Gonad 3	Gonad 4	TOTAL
Full SC	33	38	34	36	141		Full SC	33	45	58	44	180
Partial SC	1	1	2	4	8		Partial SC	3	1	0	0	4
# nuclei	34	39	36	40	149		# nuclei	36	46	58	44	184
parg-1 - 0Gy							parg-1; him-5 - 0Gy
	Gonad 1	Gonad 2	Gonad 3	TOTAL				Gonad 1	Gonad 2	Gonad 3	Gonad 4	Gonad 5	TOTAL
Full SC	36	21	42	99			Full SC	20	39	40	32	55	186
Partial SC	3	10	4	17			Partial SC	12	6	8	5	17	48
# nuclei	39	31	46	116			# nuclei	32	45	48	37	72	234
parg-1 - 10Gy - 8h							parg-1; him-5 - 10Gy - 8h
	Gonad 1	Gonad 2	Gonad 3	TOTAL				Gonad 1	Gonad 2	Gonad 3	TOTAL
Full SC	21	30	43	94			Full SC	36	14	23	73
Partial SC	11	3	4	18			Partial SC	14	30	14	58
# nuclei	32	33	47	112			# nuclei	50	44	37	131
parg-1 - 10Gy - 17h							parg-1 - 10Gy - 17h
	Gonad 1	Gonad 2	Gonad 3	TOTAL				Gonad 1	Gonad 2	Gonad 3	TOTAL
Full SC	17	32	41	90			Full SC	37	6	20	63
Partial SC	14	12	9	35			Partial SC	14	57	26	97
# nuclei	31	44	50	125			# nuclei	51	63	46	160

## Sheet: Fig. 5B
OLLAScosa-1-0Gy					OLLAScosa-1; him-5-0Gy					OLLAScosa-1; parg-1-0Gy					OLLAScosa-1; parg-1; him-5-0Gy						OLLAScosa-1-10Gy-8h					OLLAScosa-1; him-5-10Gy-8h					OLLAScosa-1; parg-1-10Gy-8h					OLLAScosa-1; parg-1; him-5-10Gy-8h					OLLAScosa-1-10Gy-17h					OLLAScosa-1; him-5-10Gy-17h
G1	G2	G3	G4		G1	G2	G3	G4		G1	G2	G3	- - - - - - - - -		G1	G2	G3	G4	G5		G1	G2	G3	G4		G1	G2	G3	- - - - - - - -		G1	G2	G3	-------		G1	G2	G3	-------		G1	G2	G3	G4		G1	G2	G3	G4
6	6	6	6		2	2	1	2		5	6	3			0	0	0	0	0		5	5	5	5		5	5	4			6	3	4			0	0	0			5	6	5	5		5	6	5	5
6	6	6	6		5	3	5	5		6	6	4			0	0	0	0	0		5	5	5	5		5	5	5			6	5	5			0	0	1			6	6	5	5		5	6	5	5
6	6	6	6		5	3	5	5		6	6	4			0	0	0	0	0		6	6	5	6		6	5	6			6	5	5			1	0	3			6	6	5	6		5	6	6	6
6	6	6	6		5	5	5	5		6	6	5			2	0	0	0	0		6	6	6	6		6	5	6			6	5	5			5	0	4			6	6	5	6		5	6	6	6
6	6	6	6		5	5	5	5		6	6	5			2	0	0	0	0		6	6	6	6		6	5	6			6	5	5			5	0	4			6	6	6	6		5	6	6	6
6	6	6	6		5	5	5	5		6	6	5			2	0	0	0	0		6	6	6	6		6	5	6			6	6	5			5	0	5			6	6	6	6		6	6	6	6
6	6	6	6		5	5	5	5		6	6	6			2	0	0	0	1		6	6	6	6		6	5	6			6	6	5			5	0	5			6	6	6	6		6	6	6	6
6	6	6	6		5	5	5	5		6	6	6			2	0	0	0	1		6	6	6	6		6	5	6			6	6	6			5	0	5			6	6	6	6		6	6	6	6
6	6	6	6		5	5	5	5		6	6	6			2	0	0	0	1		6	6	6	6		6	6	6			6	6	6			5	0	6			6	6	6	6		6	6	6	6
6	6	6	6		5	5	5	5		6	6	6			3	1	0	0	1		6	6	6	6		6	6	6			6	6	6			6	0	6			6	6	6	6		6	6	6	6
6	6	6	6		5	5	5	5		6	6	6			3	1	0	0	1		6	6	6	6		6	6	6			6	6	6			6	0	6			6	6	6	6		6	6	6	6
6	6	6	6		5	5	5	5		6	6	6			3	1	0	0	1		6	6	6	6		6	6	6			6	6	6			6	1	6			6	6	6	6		6	6	6	6
6	6	6	6		5	5	5	5		6	6	6			3	1	0	0	1		6	6	6	6		6	6	6			6	6	6			6	2	6			6	6	6	6		6	6	6	6
6	6	6	6		5	5	6	5		6	6	6			3	1	0	0	1		6	6	6	6		6	6	6			6	6	6			6	2	6			6	6	6	6		6	6	6	6
6	6	6	6		5	5	7	5		6	6	6			3	1	0	0	1		6	6	6	6		6	6	6			6	6	6			6	2	6			6	6	6	6		6	6	6	6
6	6	6	6		5	6	7	5		6	6	6			3	1	0	0	1		6	6	6	6		6	6	6			6	6	6			6	3	6			6	6	6	6		6	6	6	6
6	6	6	6		5	6	7	5		6	6	6			3	1	0	1	1		6	6	6	6		6	6	6			6	6	6			6	3	6			6	6	6	6		6	6	6	6
6	6	6	6		5	6	5.17647	5		6	6	6			4	1	0	1	1		6	6	6	6		6	6	6			6	6	6			6	4	6			6	6	6	6		6	6	6	6
6	6	6	6		5	6		5		6	6	6			4	1	0	1	1		6	6	6	6		6	6	6			6	6	6			6	4	6			6	6	6	6		6	6	6	6
6	6	6	6		5	6		5		6	6	6			4	1	0	1	1		6	6	6	6		6	6	6			6	6	6			6	4	6			6	6	6	6		6	6	6	6
6	6	6	6		5	6		5		6	6	6			4	1	1	1	1		6	6	6	6		6	6	6			6	6	6			6	5	6			6	6	6	6		6	6	6	6
6	6	6	6		5	6		5		6	6	6			4	1	1	1	1		6	6	6	6		6	6	6			6	6	6			6	5	6			6	6	6	6		6	6	6	6
6	6	6	6		5	6		5		6	6	6			5	1	1	2	2		6	6	6	6		6	6	6			6	6	6			6	5	6			6	6	6	6		6	6	6	6
6	6	6	6		5	6		5		6	6	6			5	1	1	2	2		6	6	6	6		6	6	6			6	6	6			6	5	6			6	6	5.82609	6		6	6	6	6
6	6	6	6		6	6		6		6	6	6			5	1	1	2	2		6	6	6	6		6	6	6			6	6	6			6	5	6			6	6		6		6	6	6	6
6	6	6	6		6	5.12		6		6	6	6			5	1	1	2	2		6	6	6	6		6	6	6			6	6	6			6	6	6			6	6		6		6	6	6	6
6	6	6	6		6			6		6	6	6			7	1	1	2	2		6	6	6	6		6	6	6			6	6	6			6	6	6			6	6		6		6	6	6	6
6	6	6	6		6			6		6	6	6			3.07407	1	1	2	2		6	6	6	6		6	6	6			6	6	6			6	6	6			6	6		6		6	6	6	6
6	6	6	6		6			6		6	6	6				1	1	2	2		6	6	6	6		6	6	6			6	6	6			6	6	6			5.96429	6		6		6	6	6	6
6	6	6	6		6			6		6	6	6				1	2	3	2		6	6	6	6		6	6	6			6	6	6			6	6	6				6		6		6	6	6	6
6	6	5	7		6			6		6	6	6				1	2	3	2		6	6	6	6		6	6	6				7	6			6	6	7				6		6		6	6	6	6
6	5	5.96774	6.03226		6			6		6	6	6				1	2	3	2		6	6	6	6		6	6	6				5.80645	6			6	6	5.35484						6		6	6	6	6
6	5.96875				6			5.15625		6	6	6				1	2	3	2		6	6	6	6		6	6	6					6			6	6							6		6	6	6	6
6					6					6	6	6				1	2	3	2		6	6	6	6		6	6	6					6			6	6							6		6	6	6	7
6					6					7		6				2	2	3	2		6	6	6	6		6	6	6					6			6	6							6		6	6	6	7
5					5.22857					7		6				2	2	5	2		6	6	6	6		6	6	6					6			6	6							6		6	6	6	8
5.97222										6.02778		6				2	2	1.19444	2		6	6	7	6		6	6	6					6			6	6							6		5.86111	6	6	6.05556
												6				2	2		2		6	6	5.94595	6		7	6	6					6			7	6							5.94595			6	6
												6				2	2		3		6	6		6		5.97368	6	6					6			7	6										6	6
												6				2	2		3		6	6		7			6	6					6			7	6										6	6
												6				3	2		3		6	6		5.975			6	6					6			7	6										6	6
												6				3	2		4		6	6					6	6					5.80488			7	3.56098											6
												6				3	3		4		6	6					6	6								5.57143												6
												6				3	3		4		6	6					6	6																				6
												6				3	3		4		6	6					6	5.93182																				5.95455
												6				3	4		5		5.95556	6					7
												6				3	4		5			6					5.84783
												6				1.23404	4		7			8
												6					4		1.875			6
												6					1.22449
												5.8

## Sheet: Fig. 6F
N2										N2+IR - 17h
	Gonad 1	Gonad 2	Gonad 3	Gonad 4	Gonad 5		Total Nuclei				Gonad 1	Gonad 2	Gonad 3	Gonad 4	Gonad 5	Gonad 6		Total Nuclei
Full SC	48	40	43	41	41		213			Full SC	27	35	30	37	31	44		204
Partial SC	0	0	2	0	0		2			Partial SC	1	0	0	0	0	0		1
# nuclei	48	40	45	41	41		215			# nuclei	28	35	30	37	31	44		205
parg-1(cd)										parg-1CD+IR - 17h
	Gonad 1	Gonad 2	Gonad 3	Gonad 4			Total Nuclei				Gonad 1	Gonad 2	Gonad 3	Gonad 4				Total Nuclei
Full SC	32	35	39	30			136			Full SC	45	28	39	32				144
Partial SC	0	0	0	1			1			Partial SC	0	0	0	2				2
# nuclei	32	35	39	31			137			# nuclei	45	28	39	34				146
him-5										him-5+IR - 17h
	Gonad 1	Gonad 2	Gonad 3	Gonad 4	Gonad 5	Gonad 6	Total Nuclei				Gonad 1	Gonad 2	Gonad 3	Gonad 4	Gonad 5	Gonad 6		Total Nuclei
Full SC	1	5	7	3	9	6	31			Full SC	31	32	29	34	31	30		187
Partial SC	30	23	19	24	22	20	138			Partial SC	1	0	0	1	0	1		3
# nuclei	31	28	26	27	31	26	169			# nuclei	32	32	29	35	31	31		190
parg-1(cd); him-5										him-5; parg-1CD+IR - 17h
	Gonad 1	Gonad 2	Gonad 3	Gonad 4	Gonad 5	Gonad 6	Total Nuclei				Gonad 1	Gonad 2	Gonad 3	Gonad 4	Gonad 5	Gonad 6	Gonad 7	Total Nuclei
Full SC	3	2	6	3	6	5	25			Full SC	24	21	27	27	36	30	45	210
Partial SC	26	25	20	23	25	21	140			Partial SC	2	0	0	0	0	0	0	2
# nuclei	29	27	26	26	31	26	165			# nuclei	26	21	27	27	36	30	45	212

[truncated: 2 more sheets: Fig. 6G, Fig. 6I]
