# Supplementary material for: Poly(ADP-ribose) glycohydrolase coordinates meiotic DNA double-strand break induction and repair independent of its catalytic activity
Source: Nat Commun. 2020 Sep 25;11:4869. doi: 10.1038/s41467-020-18693-1 (PMC7519143; doi:10.1038/s41467-020-18693-1)
Supplement: Supplementary file 4 — Source Data [file 41467_2020_18693_MOESM4_ESM.zip › Source Data 2.xlsx]

## Sheet: Fig. S2B
WT	parg-1(gk120)
6	5
6	5
6	5
6	6
6	6
6	6
6	6
6	6
6	6
6	6
6	6
6	6
6	6
6	6
6	6
6	6
6	6
6	6
6	6
6	6
6	6
6	6
6	6
6	6
6	6
6	6
6	6
6	6
6	6
6	6
6	6
6	6
6	6
6	6
6	6
6	6
6	6
6	6
6	6
6	6
6	6
6	6
6	6
6	6
6	6
6	6
6	6
6	6
6	6
6	6
6	6
6	6
6	6
6	6
6	6
6	6
6	6
6	6
6	6
6	6
6	6
6	6
6	6
6	6
6	6
6	6
6	6
6	6
6	6
6	6
6	6
6	6
6	6
6	6
6	6
6	6
	6
	6
	6
	6
	6
	6
	6
	6
	6
	6
	6
	6
	6
	6
	7
	7
	7
	6
	6
	6
	6
	6
	6
	6
	6
	6
	6
	6
	6
	6
	6
	6
	6
	6
	6
	6
	6
	6
	6
	6
	6
	6
	6
	6
	6
	6
	6
	6
	6
	7
	7

## Sheet: Fig. S3A
N2	ZONE 1	ZONE 2	ZONE 3	ZONE 4	ZONE 5	ZONE 6	ZONE 7		ZONE 1	ZONE 2	ZONE 3	ZONE 4	ZONE 5	ZONE 6	ZONE 7		ZONE 1	ZONE 2	ZONE 3	ZONE 4	ZONE 5	ZONE 6	ZONE 7		parg-1	ZONE 1	ZONE 2	ZONE 3	ZONE 4	ZONE 5	ZONE 6	ZONE 7		ZONE 1	ZONE 2	ZONE 3	ZONE 4	ZONE 5	ZONE 6	ZONE 7		ZONE 1	ZONE 2	ZONE 3	ZONE 4	ZONE 5	ZONE 6	ZONE 7
	0	0	0	2	4		0		0	0	0	4	8	0	0		0	0	1	1	4	2	0			0	0	0	1	8	3	0		0	0	0	5	4	2	0		0	0	0	2	5	0	0
	0	0	0	5	4	0	0		0	0	0	1	4	0	0		0	0	1	2	1	1	0			0	0	0	2	2	6	0		0	0	0	1	2	10	0		0	0	0	3	3	3	0
	0	0	0	10	3	0	0		0	0	0	3	1	0	0		0	0	1	5	2	4	0			0	0	0	2	5	3	0		0	0	0	3	2	5	0		0	0	0	4	8	5	0
	0	0	0	6	6	1	0		0	0	0	4	1	0	0		0	0	1	4	5	1	0			0	0	0	2	9	14	0		0	0	0	3	7	4	0		0	0	0	0	7	3	0
	0	0	0	6	2	0	0		0	0	0	6	3	0	0		0	0	1	1	2	2	0			0	0	0	3	10	1	0		0	0	0	4	10	7	0		0	0	0	1	4	5	0
	0	0	0	1	0	3	0		0	0	0	3	1	0	0		0	0	1	4	4	4	0			0	0	0	2	5	2	0		0	0	0	1	5	6	0		0	0	0	1	4	8	0
	0	0	0	6	0	3	0		0	0	0	5	0	0	0		0	0	1	2	3	2	0			0	0	0	3	7	0	0		0	0	0	3	4	0	0		0	0	0	7	7	3	0
	0	0	3	2	0	1	0		0	0	0	4	0	0	0		0	0	1	2	5	1	0			0	0	0	1	6	3	0		0	0	0	3	4	5	0		0	0	0	4	3	3	0
	0	0	3	4	6	2	0		0	0	0	2	1	0	0		0	0	1	3	5	1	0			0	0	0	3	8	11	0		0	0	0	2	5	1	0		0	0	0	1	7	4	0
	0	0	2	6	2	0	0		0	0	0	1	0	0	0		0	0	2	1	2	2	0			0	0	0	1	24	4	0		0	0	0	5	7	9	0		0	0	0	5	5	7	0
	0	0	0	5	2	5	0		0	0	0	2	2	0	0		0	0	1	3	2	1	0			0	0	0	1	11	3	0		0	0	0	7	7	3	0		0	0	0	5	5	5	0
	0	0	0	5	4	3	0		0	0	0	5	3	0	0		0	0	3	0	1	2	0			0	0	0	0	3	8	0		0	0	0	6	6	0	0		0	0	0	4	8	4	0
	0	0	2	2	2	0	0		0	0	0	8	3	0	0		0	0	1	3	3	1	0			0	0	0	4	5	6	0		0	0	0	2	9	7	0		0	0	0	1	11	0	0
	0	0	2	3	1	1	0		0	0	0	6	4	0	0		0	0	2	2	3	1	0			0	0	0	5	7	0	0		0	0	0	8	7	2	0		0	0	0	3	6	0	0
	0	0	2	4	4	2	0		0	0	0	6	4	0	0		0	0	0	4	1	2	0			0	0	0	2	5	2	0		0	0	0	4	6	3	0		0	0	0	4	7	2	0
	0	0	4	5	3	1	0		0	0	0	6	4	0	0		0	0	3	3	1	1	0			0	0	0	6	7	2	0		0	0	0	5	11	4	0		0	0	0	2	6	3	0
	0	0	0	3	4	1	0		0	0	0	5	8	0	0		0	0	2	4	3	0	0			0	0	0	6	9	4	0		0	0	0	5	4	1	0		0	0	0	5	9	1	0
	0	0	0	3	5	0	0		0	0	0	4	4	0	0		0	0	1	1	4	0	0			0	0	0	5	5	2	0		0	0	0	4	2	6	0		0	0	0	2	7	2	0
	0	0	0	4	1	3	0		0	0	0	8	7	0	0		0	0	2	8	0	0	0			0	0	0	2	5	2	0		0	0	0	5	2	4	0		0	0	0	6	10	5	0
	0	0	2	2	5	2	0		0	0	0	8	8	0	0		0	0	1	4	3	0	0			0	0	0	7	16	0	0		0	0	0	6	2	5	0		0	0	0	5	4	5	0
	0	0	1	1	4	2	0		0	0	0	0	0	0	0		0	0	1.35	9	1	0	0			0	0	0	2	4	0	0		0	0	0	3	3	0	0		0	0	0	2	11	0	0
	0	0	1	5	3	1	0		0	0	0	2	3	0	0		0	0		3	4	0	0			0	0	1	3	10	1	0		0	0	0	5	10	4	0		0	0	0	5	9	2	0
	0	0	2	4	2	1	0		0	0	0	6	1	0	0		0	0		5	0	0				0	0	1	2	10	1	0		0	0	0	5	7	0	0		0	0	0	2	7	3	0
	0	0	2	4	5	1	0		0	0	0	9	3	0	0		0	0		1	2	0				0	0	1	3	6	0	0		0	0	0	4	5	3	0		0	0	0	4	4	0	0
	0	0	3	1	4	0	0		0	0	0	8	0	0	0		0	0		6	1	0				0	0	4	1	8	1	0		0	0	0	4	4	4	0		0	0	0	1	5	4	0
	0	0	2	1	0	1	1		0	0	0	3	3	0	0		0	0		5	5	0				0	0	6	1	3	1	0		0	0	0	4	4	0	0		0	0	0	2	8	5	0
	0	0	1	7	5	2	3		0	0	1	5	0	0	0		0	0		3	0	0				0	0	1	4	6	3	0		0	0	0	2	4	2	0		0	0	0	0	1	0	0
	0	0	3	5	6	1	2		0	0	4	7	0	0	0		0	0		4	1	0				0	0	1	3	4	0	0		0	0	0	4	10	2	0		0	0	0	2	6	2	0
	0	0	0	6	8	4	3		0	0	3	3	0	0	0		0	0		5	0	0				0	0	3	5	6	2	0		0	0	0	5	6	2	0		0	0	0	4	8	5	1
	0	0	2	8	9	2	1		0	0	2	7	5	0	0		0	0		0	3	0				0	0	1	6	4	0	0		0	0	0	4	5	2	0		0	0	0	5	6	11	2
	0	0	2	5	4	0	0		0	0	1	8	5	0	0		0	0		2	1	0				0	0	1	2	6	8	0		0	0	0	3	6	0	0		0	0	0	2	7	3	3
	0	0	1.25806	14	4	0	4		0	0	4	9	1	0	0		0	0		6	1	0				0	0	5	6	11	6	0		0	0	0	7	7	0	0		0	0	0	2	8	3	1
	0	0		4	5	1	0.4375		0	0	1	7	7	0	0		0	0		1	2	0				0	0	3	4	4	8	0		0	0	0	7	3	4	0		0	0	0	3	8	4	1
	0	0		9	5	1			0	0	2	11	3	0	0		0	0		4	1	0				0	0	3	6	4	3	0		0	0	0	4	6	2	0		0	0	0	1	6	3	1
	0	0		8	4	7			0	0	0	3	0	0	0		0	0		5	0	0.823529				0	0	4	4	5	5	0		0	0	0	5	4	4	0		0	0	0	3	14	0	2
	0	0		4	5	3			0	0	1	1	0	0	0		0	0		3	1					0	0	1	2	3	0	0		0	0	0	4	2	4	0		0	0	0	1	2	0	2
	0	0		2	3	2			0	0	4	0	3	0	0		0	0		2	2					0	0	3	3	5	4	0		0	0	0	6	7	4	0		0	0	0	2	4	2	1
	0	0		3	4	1			0	0	6	1	4	0	0		0	0		10	8					0	0	7	3	11	5	0		0	0	0	4	9	1	0		0	0	0	3	3	1	3
	0	0		4	4	0			0	0	6	1	4	0				0		1	2					0	0	2	3.10526	5	0	0		0	0	0	4	2	3	0		0	0	0	2	10	0	1
	0	0		3	3.64103	3			0	0	1	1	1	0				0		4	0					0	0	3		8	3.17949	0		0	0	0	1	4	3	0		0	0	0	3	7	2.97436	1
	0	0		5		0			0	0	1	3	3	0				0		4	2					0	0	2		10		1		0	0	0	4	19	10	0		0	0	0	2	8		3
	0	0		6		0			0	0	1	3	0	0				0		7	4					0	0	1		7.07317		1		0	0	0	1	8	6	1		0	0	1	5	6		2
	0	0		1		2			0	0	2	2	2	0				0		7	5					0	0	1				1		0	0	0	6	11	4	1		0	0	1	5	5		1
	0	0		8		3			0	0	1	4	5	0				0		9	2					0	0	5				1		0	0	0	5	6	3	0.0465116		0	0	1	8	4		0
	0	0		9		0			0	0	3	11	0	0				0		3	1					0	0	1				1		0	0	0	2	3	6			0	0	1	3	3		1
	0	0		1		3			0	0	4	10	2	0				0		9	2					0	0	1				0.111111		0	0	0	3	6	0			0	0	1	3	7		4
	0	0		5		0			0	0	1	0	0	0				0		2	1					0	0	1						0	0	0	5	11	1			0	0	1	0	9		0
	0	0		5		0			0	0	3	5	1	0				0		2	9					0	0	2						0	0	0	5	11	0			0	0	1	6	13		0.638298
	0	0		1		0			0	0	4	6	3	0				0		7	5					0	0	0						0	0	0	2	9	3.29167			0	0	1	2	6.5625
	0	0		2		0			0	0	2	2	4	0				0		6	3					0	0	2						0	0	0	6	5				0	0	1	4
	0	0		4.5		2			0	0	3	3	2	0				1		4	1					0	0	3						0	0	0	3	6				0	0	1	5
	0	0				1			1	0	2	7	1	0				1		8	6					0	0	3						0	0	0	2	5				0	0	1	6
	0	0				2			0.0192308	0	3	1	5	0				1		3	2					0	0	1						0	0	0	2	10				0	0	1	5
	0	0				1				0	1	2	0	0				1		1	0					1	0	3						0	0	0	0	2				0	0	2	6
	0	0				0				0	3	4	1	0				2		5	0					1	0	0						0	0	0	3	1				0	0	1	5
	0	0				2				0	2	5	4	0				0.109091		5	0					1	0	1						0	0	1	4	11				0	0	2	0
	0	0				1				0	2	6	1	0						1	3					1	0	2						0	0	1	4	12				0	0	1	0
	0	0				0				0	0	3	0	0						1	0					0.0701754	0	0						0	0	1	0	9				0	0	1	9
	0	1				0				0	3	8	2	0						2	2						0	5						0	0	1	3	9				0	0	4	5
	0	1				2				0	2	1	0	0						2	3						0	2						0	0	1	1	4				0	0	1	5
	0	1				3				0	4	12	3	0						8	2.33333						0	3						0	0	1	3	6				0	0	1	5
	0	2				1				0	2	3	5	5						4							0	1						0	0	1	3	3				0	0	2	1
	0	1				2				0	4	2	2	4						4							0	1						0	0	1	3	7				0	0	2	2
	0	2				1				0	3	2	2.46032	1						3.80952							0	3						0	0	1	3	10				1	0	2	6
	0	2				2				0	3	2		3													0	2						0	0	1	3	6				1	0	3	4
	0	2				1				0	5	4		1													0	4						0	0	1	3	12				1	0	2	5
	0	1				2				0	5	4		0.212121													0	1.5303						0	0	1	4	8				1	0	2	3.34848
	0	1				4				0	2	5															0								0	2	0	12				1	0	3
	0	1				1				0	4	4.45588															0								0	1	1	4				0.0735294	0	2
	0	0.217391				0				0	2																0								0	1	1	6.37681					0	2
	0					1				0	2																0								0	1	0						0	5
	0					1.4				0	5																0								0	2	0						0	3
	0									0	5																1								0	4	3						0	1
	0									1	4																1								0	3	3.49315						0	2
	0									2	6																0.027027								0	0							0	0.756757
	0									1	2																								0	2							0
	0									1	1.80263																								0	5							0
	0									1																									0	1							0
	0									1																									0	2							0
	0									1																									0	0							1
	0									1																									0	2							1
	0									0.111111																									0	0							1
	0																																		0	2							1
	0																																		0	1							1
	0																																		0	0							0.0595238
	0																																		0	2
	0																																		0	2
	0																																		0	1
	0																																		0	2
	0																																		0	3
	0																																		0	5
	0																																		0	1
	0																																		0	1
	0																																		0	1
	0																																		1	2
	0																																		1	1
	0																																		2	3
	0																																		1	6
	0																																		0.0510204	1
	1																																			1
	1																																			2
	1																																			1
	1																																			1
	1																																			0
	1																																			0
	1																																			1
	1																																			1
	1																																			3
	1																																			0.759259
	1
	2
	0.117117
[truncated: 51 more columns]

## Sheet: Fig. S3B
him-5	ZONE 1	ZONE 2	ZONE 3	ZONE 4	ZONE 5	ZONE 6	ZONE 7		ZONE 1	ZONE 2	ZONE 3	ZONE 4	ZONE 5	ZONE 6	ZONE 7		ZONE 1	ZONE 2	ZONE 3	ZONE 4	ZONE 5	ZONE 6	ZONE 7		ZONE 1	ZONE 2	ZONE 3	ZONE 4	ZONE 5	ZONE 6	ZONE 7		parg-1him-5	ZONE 1	ZONE 2	ZONE 3	ZONE 4	ZONE 5	ZONE 6	ZONE 7		ZONE 1	ZONE 2	ZONE 3	ZONE 4	ZONE 5	ZONE 6	ZONE 7
	0	0	0	0	2	1	1		0	0	0	0	0	3	2		0	0	0	0	2	0	0		0	0	0	0	1	2	0			0	0	0	0	0	3	4		0	0	0	0	0	2	0
	0	0	0	0	0	0	0		0	0	0	0	0	0	1		0	0	0	0	3	0	0		0	0	0	2	2	1	0			0	0	0	0	0	0	0		0	0	0	0	0	2	2
	0	0	0	0	0	1	0		0	0	0	0	0	2	0		0	0	0	0	3	0	0		0	0	0	0	0	0	0			0	0	0	0	0	4	0		0	0	0	0	0	0	3
	0	0	0	0	1	1	1		0	0	0	0	1	3	1		0	0	0	0	0	0	0		0	0	0	1	1	1	0			0	0	0	0	0	3	0		0	0	0	0	0	2	2
	0	0	0	0	0	1	0		0	0	0	0	1	2	0		0	0	0	0	1	0	0		0	0	0	1	0	2	0			0	0	0	0	0	0	0		0	0	0	0	0	3	1
	0	0	0	0	4	3	0		0	0	0	0	0	0	0		0	0	0	0	2	0	0		0	0	0	0	0	4	0			0	0	0	0	0	0	0		0	0	0	0	0	2	2
	0	0	0	0	3	2	0		0	0	0	0	0	4	0		0	0	0	0	0	0	0		0	0	0	0	1	1	0			0	0	0	0	0	0	0		0	0	0	0	0	0	0
	0	0	0	0	2	0	0		0	0	0	0	0	0	0		0	0	0	0	2	0	0		0	0	0	0	1	2	0			0	0	0	0	0	0	0		0	0	0	0	0	4	1
	0	0	0	2	3	1	0		0	0	0	0	1	3	0		0	0	0	0	4	0	0		0	0	0	0	3	3	0			0	0	0	0	0	1	0		0	0	0	0	0	3	2
	0	0	0	2	2	0	0		0	0	0	0	2	2	0		0	0	0	0	2	0	0		0	0	0	0	1	5	0			0	0	0	0	0	1	0		0	0	0	0	0	3	0
	0	0	0	3	0	2	0		0	0	0	0	5	1	0		0	0	0	0	0	0	0		0	0	0	0	1	2	0			0	0	0	0	0	4	0		0	0	0	0	0	2	0
	0	0	0	0	6	1	0		0	0	0	0	0	1	0		0	0	0	0	0	2	0		0	0	0	0	1	0	0			0	0	0	0	0	3	0		0	0	0	0	0	6	0
	0	0	0	2	5	1	0		0	0	0	0	0	0	0		0	0	0	0	1	2	0		0	0	0	0	2	1	0			0	0	0	0	0	0	0		0	0	0	0	0	1	0
	0	0	0	1	1	0	1		0	0	0	0	3	3	0		0	0	0	0	1	1	0		0	0	0	0	1	2	0			0	0	0	0	0	0	0		0	0	0	0	0	2	0
	0	0	0	2	1	0	1		0	0	0	0	0	0	0		0	0	0	0	2	5	0		0	0	0	0	2	2	0			0	0	0	0	0	1	0		0	0	0	0	0	4	0
	0	0	0	0	2	0	0.266667		0	0	0	0	0	5	0		0	0	0	0	1	1	0		0	0	0	1	4	2	0			0	0	0	0	0	0	0		0	0	0	0	0	0	0
	0	0	0	1	4	0			0	0	0	0	0	0	0		0	0	0	1	0	0	1		0	0	0	1	1	1	0			0	0	0	0	0	0	0		0	0	0	0	0	1	0
	0	0	0	0	3	0			0	0	0	0	1	0	0		0	0	0	1	3	0	1		0	0	0	0	5	3	0			0	0	0	0	0	0	0		0	0	0	0	0	1	0
	0	0	0	0	1	0			0	0	0	0	1	0	1		0	0	0	1	0	1	0.111111		0	0	0	0	5	1	0			0	0	0	0	0	0	0		0	0	0	0	0	3	0
	0	0	0	1	2	0			0	0	0	0	0	0	1		0	0	0	2	2	1			0	0	0	0	4	2	0			0	0	0	0	0	0	0		0	0	0	0	0	4	0
	0	0	0	0	5	0			0	0	0	0	3	5	3		0	0	0	1	1	0			0	0	0	0	0	1	0			0	0	0	0	0	0	0		0	0	0	0	1	2	0
	0	0	0	3	4	1			0	0	0	0	3	0	0		0	0	0	2	3	0			0	0	0	0	3	0	0			0	0	0	0	0	4	0		0	0	0	0	6	1	0
	0	0	0	1	0	1			0	0	0	0	2	1	1		0	0	0	1	3	0			0	0	0	0	0	0	1			0	0	0	0	0	3	0		0	0	0	0	0	3	0
	0	0	0	0	4	3			0	0	0	0	5	1	0		0	0	0	1	0	0			0	0	0	0	6	5	1			0	0	0	0	0	2	0		0	0	0	0	3	2	0
	0	0	0	0	0	0			0	0	0	0	4	8	0		0	0	0	1	1	0			0	0	0	0	2	4	1			0	0	0	0	0	1	0		0	0	0	0	3	4	0
	0	0	0	0	4	0			0	0	0	0	2	3	0		0	0	0	2	0	1			0	0	0	1	2	1	0.12			0	0	0	0	0	3	0		0	0	0	0	1	1	0
	0	0	0	0	3	1			0	0	0	0	2	0	0		0	0	0	2	2	1			0	0	0	0	4	7				0	0	0	0	0	0	1		0	0	0	0	1	1	2
	0	0	0	2	2	0			0	0	0	0	2	1	1		0	0	0	0	3	1			0	0	0	2	3	2				0	0	0	0	0	0	2		0	0	0	0	0	0	1
	0	0	0	0	4	3			0	0	0	0	3	2	0.392857		0	0	0	2	1	0			0	0	0	1	3	2				0	0	0	0	0	0	0.25		0	0	0	0	1	2	2
	0	0	0	0	2	0			0	0	0	0	4	0			0	0	0	2	2	0			0	0	0	0	3	0				0	0	0	0	0	0			0	0	0	0	3	4	1
	0	0	0	0	3	2			0	0	0	0	3	3			0	0	0	1	2	0			0	0	0	1	1	0				0	0	0	0	0	0			0	0	0	0	2	1	1
	0	0	0	0	5	0.806452			0	0	0	0	5	0			0	0	0	1	1	0			0	0	0	0	0	2				0	0	0	0	0	0			0	0	0	0	1	3	0.645161
	0	0	0	1	7				0	0	0	0	4	1			0	0	0	0	0	0			0	0	0	1	6	1				0	0	0	0	0	0			0	0	0	0	4	0
	0	0	0	0	0				0	0	0	0	0	0			0	0	0	0	1	0			0	0	0	1	3	1				0	0	0	0	0	0			0	0	0	0	2	1
	0	0	0	0	0				0	0	0	0	3	0			0	0	0	0	0	0			0	0	0	0	5	0				0	0	0	0	0	0			0	0	0	0	1	4
	0	0	0	1	0				0	0	0	0	0	0			0	0	0	2	0	0.457143			0	0	0	0	4	0				0	0	0	0	0	0			0	0	0	0	1	3
	0	0	0	3	5				0	0	0	0	1	7			0	0	0	1	4				0	0	0	1	3	0				0	0	0	0	0	0			0	0	0	0	0	1
	0	0	0	2	0				0	0	0	0	1	0			0	0	0	2	1				0	0	0	1	2	0				0	0	0	0	0	0			0	0	0	0	3	1
	0	0	1	1	1				0	0	0	0	0	0			0	0	1	1	1				0	0	0	0	2.26316	1				0	0	0	0	0	0			0	0	0	0	0	1
	0	0	2	0	3				0	0	0	0	1	0			0	0	1	3	2				0	0	0	0		1.64103				0	0	0	0	0	0			0	0	0	0	0	3
	0	0	1	2	0				0	0	0	0	5	1.525			0	0	1	2	4				0	0	0	0							0	0	0	0	0			0	0	0	0	3	0
	0	0	2	3	3				0	0	1	0	0				0	0	1	0	0				0	0	0	1							0	0	0	0	0			0	0	0	0	3	2.02439
	0	0	2	2	1				0	0	1	0	0				0	0	2	0	0				0	0	0	0							0	0	0	0	0			0	0	0	0	1
	0	0	1	1	1				0	0	0.0465116	0	0				0	0	0.139535	2	0				0	0	0	1							0	0	0	0	1			0	0	0	0	3
	0	0	0.204545	6	6				0	0		0	0				0	0		0	2				0	0	0	0							0	0	0	0	2			0	0	0	0	1
	0	0		6	0				0	0			4				0	0		4	1.4				0	0	0	0							0	0	0	0	1			0	0	0	0	1
	0	0		0	0				0	0			2				0	0		0.826087					0	0	0	0							0	0	0	0	1			0	0	0	0	3
	0	0		0	2.23404				0	0			1				0	0							0	0	0	2							0	0	0	0	1			0	0	1	1	0
	0	0		1					1	0			2				0	0							0	0	0	2							0	0	0	0	4			0	0	1	1	0
	0	0							0.0204082	0			0				0	0							0	0	0	0							0	0	0	0	2			0	0	0.0408163	1	0
	0	0								0			1				0	0							0	0	0	0							0	0	0	0	2			0	0		1	0
	0	0								1			1.52941				0	0							0	0	1	2							0	0	0	4	2			0	0		1	1
	0	0								1							0	0							0	0	0.0192308	0							0	0	0	3	4			0	0		3	2
	0	0								2							0	0							0	0		4							0	0	0	2	1			0	0		0.150943	2
	0	0								0.0740741							0	0							0	0		0.5							0	0	0	1	3			0	0			2
	0	0															0	0							0	0									0	0	0	2	0			0	0			0
	1	0															0	0							0	0									0	0	1	2	2			0	0			4
	0.0175439	0															0	0							0	0									0	0	1	2	2			0	0			4
		0															0	0							0	0									0	0	3	1	0			0	0			4
		0															0	1							0	0									0	0	1	5	0			0	0			1
		0															0	1							0	0									0	0	0.1	7	0			0	0			1
		1															0	2							1	0									0	0		1	0			0	0			3
		0.016129															0	0.0645161							0.016129	0									0	2		0.483871	0.983871			0	0			2
																	0									0									0	1						0	0			3
																	0									0									0	2						0	0			1
																	0									0									0	0.0769231						1	0			0
																	0									0									0							0.0151515	0			0
																	0									0									0								0			1
																	0									0									1								0			0
																	0									0									1								0			1
																	0									0									0.0285714								1			3
																	0									0																	0.0140845			1.16901
																	0									0
																	0
																	0
																	0
																	0
																	0
																	0
																	0
																	0
																	0
																	0
																	0
																	0
																	0
																	1
																	1
																	1
																	0.0337079
[truncated: 7 more columns]

## Sheet: Fig. S3C
WT	ZONE 1	ZONE 2	ZONE 3	ZONE 4	ZONE 5	ZONE 6	ZONE 7		ZONE 1	ZONE 2	ZONE 3	ZONE 4	ZONE 5	ZONE 6	ZONE 7		ZONE 1	ZONE 2	ZONE 3	ZONE 4	ZONE 5	ZONE 6	ZONE 7		him-17(e2806)	ZONE 1	ZONE 2	ZONE 3	ZONE 4	ZONE 5	ZONE 6	ZONE 7		ZONE 1	ZONE 2	ZONE 3	ZONE 4	ZONE 5	ZONE 6	ZONE 7		ZONE 1	ZONE 2	ZONE 3	ZONE 4	ZONE 5	ZONE 6	ZONE 7
	0	0	0	4	6	0	1		0	0	2	4	3	0	0		0	0	0	5	7	0	0			0	0	0	0	0	0	0		0	0	0	1	1	0	0		0	0	0	0	3	0	0
	0	0	2	2	1	0	1		0	0	7	5	3	0	0		0	0	0	1	6	0	0			0	0	0	0	0	0	0		0	0	0	1	2	3	0		0	0	0	0	2	0	0
	0	0	0	3	6	2	1		0	0	9	0	4	0	0		0	0	0	4	3	0	0			0	0	0	0	2	0	0		0	0	0	3	5	3	0		0	0	0	0	2	0	0
	0	0	0	6	5	0	1		0	0	7	1	1	0	0		0	0	0	2	5	0	0			0	0	0	0	6	0	0		0	0	0	0	1	0	0		0	0	0	1	4	0	0
	0	0	0	2	3	0	1		0	0	2	0	1	0	0		0	0	0	2	3	0	0			0	0	0	2	3	0	0		0	0	0	2	0	6	0		0	0	0	1	3	0	0
	0	0	0	4	2	0	1		0	1	3	0	3	0	0		0	0	0	5	4	0	0			0	0	0	1	5	0	0		0	0	0	1	4	1	0		0	0	0	2	1	2	0
	0	0	1	4	1	0	2		0	1	4	2	0	0	0		0	0	0	17	2	0	0			0	0	0	0	6	0	0		0	0	0	0	3	2	0		0	0	0	1	4	0	0
	0	0	1	4	2	0	0		0	2	2	3	3	0	0		0	0	0	4	0	0	0			0	0	0	0	3	0	0		0	0	0	1	2	1	0		0	0	0	1	4	1	0
	0	0	1	5	2	0	0		0	2	6	3	2	0	0		0	0	0	1	5	0	0			0	0	0	0	0	0	0		0	0	0	1	1	3	0		0	0	0	1	4	1	0
	0	0	1	1	1	0	0		0	0	4	5	2	0	0		0	0	0	10	2	0	0			0	0	0	0	5	0	0		0	0	0	0	4	0	0		0	0	0	4	4	1	0
	0	0	2	5	3	0	0		0	0	3	1	2	0	0		0	0	0	12	2	0	0			0	0	0	0	3	0	0		0	0	0	0	1	3	0		0	0	0	1	3	3	0
	0	0	2	5	5	0	0		0	0	4	2	1	0	0		0	0	0	13	2	0	0			0	0	0	0	7	0	0		0	0	0	0	4	0	0		0	0	0	3	6	0	0
	0	0	2	2	3	0	0		0	1	3	4	3	0	0		0	0	0	15	4	0	0			0	0	0	0	4	1	0		0	0	0	0	2	1	0		0	0	0	1	4	1	0
	0	0	0	1	5	0	0		0	5	4	1	1	0	0		0	0	0	2	7	0	0			0	0	0	0	3	2	0		0	0	0	0	1	1	0		0	0	0	3	2	1	0
	0	0	0	0	0	0	0		0	1	4	5	1	0	0		0	0	0	8	7	0	0			0	0	0	0	4	1	0		0	0	0	0	3	1	0		0	0	0	4	1	2	0
	0	0	0	1	5	0	0		0	4	5	4	0	0	0		0	0	2	2	2	0	0			0	0	0	0	3	4	0		0	0	0	0	1	1	0		0	0	0	6	3	1	0
	0	0	0	4	2	0	0		0	6	4	3	0	0	0		0	0	0	3	3	0	0			0	0	0	0	4	1	0		0	0	0	0	2	3	0		0	0	0	1	1	1	0
	0	0	4	1	3	0	0		0	1	0	0	0	0	0		0	0	2	2	3	0	0			0	0	0	0	7	3	0		0	0	0	0	7	1	0		0	0	0	1	0	1	0
	0	0	0	1	4	0	0		0	4	6	1	1	0	0		0	0	1	2	4	0	0			0	0	0	0	1	1	0		0	0	0	0	0	1	0		0	0	0	3	0	1	0
	0	0	2	1	5	0	0		0	2	4	1	3	0	0		0	0	2	6	2	0	0			0	0	0	0	0	1	0		0	0	0	0	5	4	0		0	0	0	1	1	0	0
	0	0	2	0	6	0	0		0	4	7	5	2	0	0		0	0	1	2	3	0	0			0	0	0	0	3	1	0		0	0	0	0	1	4	0		0	0	0	1	2	1	0
	0	0	2	0	3	0	0		0	2	3	1	1	0	0		0	0	3	4	1	0	0			0	0	0	0	6	1	0		0	0	0	0	3	0	0		0	0	0	0	0	3	0
	0	0	7	0	6	0	0		0	0	4	3	1	0	0		0	0	2	6	6	0	0			0	0	0	0	7	1			0	0	0	0	1	2	0		0	0	0	1	2	1	0
	0	0	1	0	5	4	0		0	6	4	2	5	0	0		0	0	3	4	1	0	0			0	0	0	0	5	4			0	0	0	1	3	11	0		0	0	0	1	1	3	0
	0	0	1	0	4	1	0		0	1	1	6	4	0	0		0	0	6	1	3	0	0			0	0	0	0	1	1			0	0	0	1	0	1	0		0	0	0	0	2	1	0
	0	0	5	4	3	1	0		0	7	0	2	0	0	0		0	0	6	12	3	0	0			0	0	0	0	4	0			0	0	0	2	0	0	0		0	0	0	1	1	4	0
	0	0	0	5	2	0	0		0	1	4	3	4	0	0		0	0	5	11	9	0	0			0	0	0	0	4	0			0	0	0	0	2	0	0		0	0	0	1	1	0	1
	0	0	1	3	4	0	0		0	3	6	3	2	0	0		0	0	2	4	3	0	0			0	0	0	0	3	2			0	0	0	0	3	0	1		0	0	0	4	3	1	1
	0	0	3	1	3	7	0		0	1	3	3	2	0	0		0	0	4	5	2	0	0			0	0	0	0	0	2			0	0	0	0	2	0	1		0	0	0	5	1	1	1
	0	0	3	1	2	4	0		0	5	5	3	1	0	0		0	0	4	7	3	0	0			0	0	0	0	4	2			0	0	0	1	1	0	0.0689655		0	0	0	1	1	3	2
	0	0	2	2	4	2	0		0	3	6	2	0	0	0		0	0	4	2	1	0	0			0	0	0	0	1	2			0	0	0	0	0	0			0	0	0	0	0	7	1
	0	0	4	0	1	1	0		0	1	2	3	0		0		0	0	4	7	2	0	0			0	0	0	0	3	3			0	0	0	0	3	0			0	0	0	2	2	2	0.193548
	0	0	0	0	3	0	0		0	5	4	1	0		0		0	0	1	2	2	0	0			0	0	0	2	0	1			0	0	0	1	0	0			0	0	0	2	0	7
	0	0	0	3	5	1	0		0	3	3	7	1		0		0	0	1	2	11	0	0			0	0	0	0	1	0			0	0	0	1	1	0			0	0	0	4	3	2
	0	0	2	4	2	0	0		0	3	9	3	1				0	0	3	8	11	0	0			0	0	0	1	6	4			0	0	0	1	6	0			0	0	0	4	0	3
	0	0	4	13	1	0	0		0	3	4	0	2				0	0	1	7	2	0	0			0	0	0	1	1	0			0	0	0	2	3	0			0	0	0	2	2	0
	0	0	5	0	3	2	0		0	2	2	2	0				0	0	1	2	2	0	0			0	0	0	2	4	2			0	0	0	1	1	0			0	1	0	5	6	0
	0	0	2	3	4	0	0		0	2	9	2	0				0	0	5	6	4	0	0			0	0	0	1	4	0			0	0	0	2	1	0			0	1	0	4	0	0
	0	0	7	2	1	0	0.210526		0	1	3	2	1.57895				0	0	2	3	4	0	0			0	1	1	2	5	0			0	0	0	2	3	0			0	0.0526316	0	4	1	0
	0	0	2	7	5	0			0	4	6	2					0	0	5	5	1	0	0			0	4	1	3	9	1			0	0	0	0	0	0			0		0	5	3	1
	0	0	4	3	5	0			0	6	1	1					0	0	1	2	5	0	0			0	1	1	7	3	0			0	0	0	1	2	0			0		0	1	0	1.4
	0	0	5	4	2	1			0	5	3	2.46341					0	0	1	6	4	1	0			0	4	1	5	2	0			0	0	0	6	3	1			0		0	1	1
	0	0	2	1	2	1			0	3	6						0	0	1	1	4	2	0			0	1	0.0952381	2	4	0			0	0	0	0	4	0			0		2	2	6
	0	0	6	1	1	1			0	1	0						0	0	2	5	2	1	0			0	0.255814		2	9	1			0	0	0	2	2	0			0		1	3	2
	0	0	2	2	3	2			0	2	4.04545						0	0	3	5	6	4	0			0			0	3	1			0	0	0	3	3	0			0		1	1	2.09091
	0	0	2	4	0	0			0	2							0	0	4	2	8	2	0			0			1	1	3			0	0	0	1	1	0			0		2	2
	0	0		1	8	0.652174			0	2							1	0	4	5.15217	7	0.217391				0			3	0	3			0	0	0	2	9	0			0		0.130435	5
	0	0		1	3.23404				0	6							0.0212766	0	2		4					0			2	5	2			0	0	0	6	2	0			0			4
	0	0		2					0	4								0	1		4					0			2	3	1.0625			0	0	0	6	1	1			0			1
	0	0		0					0	0								0	4		5					0			3	1				0	0	0	2	1	1			0			3
	0	0		2.46					0	0								0	3		2					0			2	1				0	0	0	3	0	1.12			0			1
	0	0							0	1								0	7		4					0			1	1				0	0	0	2	0				0			5
	0	0							0	0								0	2		1					0			2	0				0	0	0	4	1				0			4
	0	0							0	0								0	4		1					0			1	0				0	0	0	4	0				0			1
	0	0							0	1								0	5		1					0			5	0				0	0	0	1	1				0			1
	0	0							0	0								0	4		2								3	2				0	0	0	1	0				0			2.12727
	0	0							0	3								0	4		1								2	1				0	0	0	3	2				0
	0	0							0	0								0	6		4								3	3				0	0	0	2	1				0
	0	0							0	2.12069								0	9		0								8	3				0	0	0	1	2				0
	0	0							0									0	6		3								2	4				0	0	0	0	6				0
	0	0							0									0	3		1								1.18333	6				0	0	0	5	3				0
	0	0							0									0	8		3.54098									1				0	0	0	1	2				0
	0	0							0									0	4											3				0	0	0	3	1				0
	0	0							0									0	4											1				0	0	0	3	0				0
	0	0							0									0	4											1				0	0	0	1	1				0
	0	0							0									0	4											0				0	0	0	4	3				0
	0								0									0	2											2				0	0	0	1	2				1
	0								0									0	0											5				0	0	0	1	2				1
	0								0									0	3											2				0	0	0	1	1				1
	0								0									0	3											1				0	0	0	1	3				0.0434783
	1								0									0	3											2.92857				0	0	0	3	1
	1								0									0	3															0	0	0	0	1
	0.0277778								0									0	5															0	0	0	2	1
									0									0	6															0	0	0	1	0
									0									0	3															0	0	0	2	0
									0									0	5															0	0	0	1	2
									0									0	3															0	0	0	4	1
									0									0	6															1	0	0	0	1
									0									0	3															0.0128205	0	0	0	0
									0									0	10																0	0	0	1.88608
									0									0	10																0	1	1
									0									0	4																0	0.0123457	1
									0									0	2.91463																0		3
									0									0																	0		1
									0									0																	0		1
									0									1																	0		1
									0									2																	1		1.36047
									0									0.0344828																	0.0114943
									0
									0
									0
									0
									0
									0
									0
									0
									0
									0
									0
									0
									1
									1
									1
									0.0291262
[truncated: 51 more columns]

## Sheet: Fig. S3D
WT	Z1	Z2	Z3	Z4	Z5	Z6	Z7		Z1	Z2	Z3	Z4	Z5	Z6	Z7		parg-1	Z1	Z2	Z3	Z4	Z5	Z6	Z7		Z1	Z2	Z3	Z4	Z5	Z6	Z7		him-17(e2707)	Z1	Z2	Z3	Z4	Z5	Z6	Z7		Z1	Z2	Z3	Z4	Z5	Z6	Z7
	0	0	0	5	6	1	0		0	0	3	11	1	1	0			0	0	2	2	8	6	2		0	0	1	4	14	7	0			0	0	0	0	0	0	2		0	0	0	0	2	2	3
	0	0	0	2	5	2	0		0	0	3	6	5	0	0			0	0	1	1	6	8	3		0	0	2	1	7	5	0			0	0	0	0	0	3	1		0	0	0	0	1	5	0
	0	0	0	1	5	3	0		0	0	6	9	2	0	0			0	0	0	2	6	14	1		0	0	1	5	3	0	0			0	0	0	0	0	1	1		0	0	0	0	3	0	0
	0	0	0	3	10	0	0		0	0	9	8	2	0	0			0	0	0	4	5	6	1		0	0	1	9	7	1	0			0	0	0	0	0	6	2		0	0	0	1	2	0	0
	0	0	0	4	5	6	0		0	0	4	8	6	0	0			0	0	0	2	6	5	5		0	0	3	5	8	3	0			0	0	0	0	1	1	1		0	0	0	0	1	10	0
	0	0	0	2	5	0	0		0	0	4	4	3	0	0			0	0	0	4	6	8	1		0	0	2	5	12	1	0			0	0	0	0	2	2	0		0	0	0	1	3	0	0
	0	0	0	1	7	5	0		0	0	4	3	2	0	0			0	0	0	1	9	5	0		0	0	5	5	8	0	0			0	0	0	0	2	3	0		0	0	0	2	1	1	0
	0	0	0	7	3	8	0		0	0	5	6	0	0	0			0	0	0	0	2	7	0		0	0	5	2	9	0	0			0	0	0	0	1	2	0		0	0	0	1	4	0	0
	0	0	0	7	1	2	0		0	0	5	5	0	0	0			0	0	0	7	5	4	0		0	0	2	13	8	7	0			0	0	0	0	2	2	0		0	0	0	1	2	0	0
	0	0	0	3	1	3	0		0	0	4	7	5	0	0			0	0	0	3	7	0	0		0	0	3	9	8	1	0			0	0	0	0	5	3	0		0	0	0	1	3	4	0
	0	0	0	0	7	0	0		0	0	5	6	1	0	0			0	0	0	0	8	0	0		0	0	1	8	6	2	0			0	0	0	0	0	2	0		0	0	0	1	4	7	0
	0	0	0	3	7	1	0		0	0	8	5	0	0	0			0	0	0	1	3	0	0		0	0	0	7	6	0	0			0	0	0	0	3	0	0		0	0	0	0	4	6	0
	0	0	0	0	3	1	0		0	0	8	4	1	0	0			0	0	0	0	7	0	0		0	0	2	13	11	0	0			0	0	0	0	0	1	0		0	0	0	0	4	0	0
	0	0	0	0	6	2	0		0	0	7	2	4	0	0			0	0	0	6	11	0	0		0	0	3	4	4	0	0			0	0	0	0	1	6	0		0	0	0	0	1	2	0
	0	0	0	4	6	0	0		0	0	7	3	3	0	2			0	0	0	2	8	6	0		0	0	3	10	4	0	0			0	0	0	0	2	2	0		0	0	0	0	5	5	0
	0	0	0	1	0	0	0		0	0	3	6	3	0	1			0	0	0	4	7	7	0		0	0	4	4	5	4	0			0	0	0	0	1	0	0		0	0	0	0	1	0	0
	0	0	0	1	4	1	0		0	0	4	2	3	0	1			0	0	0	2	8	9	0		0	0	0	7	7	10	0			0	0	0	0	5	2	0		0	0	0	0	1	1	0
	0	0	0	5	6	2	0		0	0	6	11	4	0	1			0	0	0	2	9	4	0		0	0	0	2	6	6	0			0	0	0	0	3	2	0		0	0	0	0	1	1	0
	0	0	0	5	4	1	0		0	0	6	9	2	0	1			0	0	0	2	9	12	0		0	0	1	9	13	8	0			0	0	0	0	2	0	0		0	0	0	0	3	8	0.166667
	0	0	0	2	5	1	0		0	0	4	7	0	0	1			0	0	0	4	5	4	0		0	0	1	9	6	3	0			0	0	0	0	6	0	0		0	0	0	1	6	4
	0	0	0	4	2	0	0		0	0	6	11	2	0	1			0	0	0	4	8	1	0		0	0	3	8	12	5	0			0	0	0	0	3	0	0.35		0	0	0	2	3	0
	0	0	0	4	6	0	0		0	0	7	4	2	0	1			0	0	0	3	3	0	0		0	0	1	5	4	7	0			0	0	0	0	4	0			0	0	0	3	4	0
	0	0	0	4	4	3	0		0	0	3	5	11	0	2			0	0	0	3	2	3	0		0	0	1	15	8	3	0			0	0	0	0	7	2			0	0	0	2	0	6
	0	0	0	2	4	3	0		0	0	2	2	4	1	0.478261			0	0	1	9	5	3	0		0	0	1	6	6	3	0			0	0	0	0	1	2			0	0	0	4	0	7
	0	0	0	6	1	1	0		0	0	10	5	2	0				0	0	2	7	10	4	0		0	0	1	3	7	4	0			0	0	0	0	2	1			0	0	0	2	0	6
	0	0	0	3	5	1	0		0	0	5	4	6	0				0	0	1	10	10	6	0		0	0	0	1	5	5	0			0	0	0	0	1	4			0	0	0	2	0	3
	0	0	0	3	3	0	0		0	0	5	0	2	2				0	0	1	7	14	6	0		0	0	2	4	7	3	0			0	0	0	0	4	0			0	0	0	6	0
	0	0	0	2	3	3	0		0	1	7	4	3	2				0	0	3	4	5	1	0		0	0	1	4	11	2	0			0	0	0	0	3	0			0	0	0	3	0
	0	0	0	2	5	0	0		0	1	3	2	2	0				0	0	1	3	8	3	0		0	0	0	2	9	8	0			0	0	0	0	1	4			0	0	0	4	0
	0	0	0	1	2	0	0		0	1	4	4	6	4				0	0	3	6	3	3	0		0	0	0	5	4	7	0			0	0	0	0	2	1.75862			0	0	0	5	0
	0	0	0	4	7	0	0		0	0	5	5	4	1				0	0	2	1	0	5	0		0	0	1	0	9	7	0			0	0	0	0	4				0	0	0	0	0
	0	0	0	3	3	0	0		0	2	5	6	7	0				0	0	1	0	5	10	0		0	0	2	3	13	8	0			0	0	0	0	2				0	0	0	0	0
	0	0	0	4	1	0	0		0	2	5	6	1	2				0	0	2	0	7	3	0		0	0	2	9	6	6	0			0	0	0	0	2				0	0	0	8	0
	0	0	0	2	0	0	0		0	1	4	3	7	1				0	0	0	3	5	9	0		0	0	0	0	6	9	2			0	0	0	0	1				0	0	0	2	0
	0	0	0	4	8	0	0		0	3	6	3	3	1				0	0	0	3	8	6	0		0	0	2	4	8	10	1			0	0	0	0	1				0	0	0	14	0
	0	0	0	7	6	0	0		0	2	9	7	4	1				0	0	2	3	8	11	0		0	0	1	13	5	5	1			0	0	0	0	1				0	0	0	1	0
	0	0	0	4	6	0	1		0	1	6	4	2	6				0	0	0	5	13	3	0		0	0	1	10	7	6	2			0	0	0	0	2.08333				0	0	0	1	0
	0	0	0	4	2	0	1		0	3	7	3	3	0.594595				0	0	1	3	11	4	0		0	0	2	8	7	0	0.162162			0	0	0	0					0	0	0	2	0
	0	0	1	3	1	0	1		0	3	7	10	3					0	0	2	1	6	2	0		0	0	1	13	4	0				0	0	0	0					0	0	0	2	0
	0	0	1	5	3	0	0.0769231		0	1	6	5.38462	1					0	0	3	5	8	5	0		0	0	3	10	6	10				0	0	0	0					0	0	0	2	0
	0	0	3	3	6	1			0	4	5		4					0	0	1	2	7	8	0		0	0	3	6	10	1				0	0	0	1					0	0	0	4	1.475
	0	0	1	7	4	1			0	2	5		0					0	0	3	1	4	7	0		0	0	4	7	10	3				0	0	0	0					0	0	0	2
	0	0	2	5	1	2			0	3	5.40476		0					0	0	2	0	5	9	0		0	0	5	9	5	3				0	0	0	1					0	0	0	6
	0	0	3	7	0	4			0	4			5					0	0	2	4	6	5.04651	0		0	0	4	11	7	0					0	0	4					0	0	0	4
	0	0	2	8	0	0			0	3			1					0	0	3	10	7		0.295455		0	0	2	10	7	1					0	0	0					0	0	0	1
	0	0	1	11	3.97778	0			0	3			2.93333					0	0	4	6	7				0	0	4	8	14	5					0		3					0	0	0	4
	0	0	1	8		0			0	3								0	0	2	5	11				0	0	1	6	12	5					0		1					0	0	0	8
	0	0	1	3		2			0	2								0	0	3	4	7				0	0	4	6	2	8					0		5					0	0	0	3
	0	0	1	9		2			0	2								0	0	2	4	6				0	0	3	6	3	4					0		1					0	0	0	9
	0	0	0	3		0			0	6								0	0	2	3	7				0	0	1	1	7						0		4					0	0	0	6
	0	0	1	10		0			0	4								0	0	1	6	7				0	0	2	4	6						0		3					0	0	0	2
	0	0	1	6		2			0	3								0	0	1	3	5				0	0	4	5	10						0		2					0	0	0	8
	1	0	0.365385	8		1			0	3								0	0	1	2	10				0	0	1	2	7						0		0.480769					0	0	0	2
	1	0		4		1			0	2								0	0	3	4	11				0	0	1	4	8						0							0	0	0	1
	1	0		4		5			0	2								0	0	0	10	11				0	0	5	4	6						0							0	1	0	3
	0.0545455	0		5		3			0	2								0	0	2	3	13				0	0	0	7	10						1							0	1	0	2.49091
		0		4		1			0	2								0	0	2	4	9				0	0	2	4	12						0.0178571							0	1	0
		0		9		1			0	2								0	0	1.08772	7	7				0	0	0	11	7													0	0.0526316	0
		0		2		0			0	1								0	0		6	10				0	1	4	7	9													0		2
		0		4		0			1	2								0	0		2	7.18644				0	1	2	6	9													0		2
		0		3		0			1	2								0	0		2					0	1	6	10	14													0		3
		0		6		0			0.0327869	1								0	0		3					0	2	4	4	7.72131													0		1
		0		10		0				1								0	0		9					0	1	1	3														0		0.129032
		1		4		1.20635				0								0	0		10					0	1	1	0														0
		1		4						0								0	0		5					0	1	2.01562	9														0
		1		5						1.23077								0	0		8					0	1		12														0
		1		5														0	0		6					0	1		6														0
		0.0597015		3														0	0		8					0	1		7														0
				8														0	0		5					0	1		0														0
				5														0	0		4					0	0		6.21739														0
				12														0	0		7					0	0.171429																0
				4.39437														2	2		3.97183					0																	0
																		1	1							0																	0
																		1	0.0410959							0																	0
																		1								0																	0
																		1								0																	0
																		1								0																	0
																		2								0																	1
																		1								0																	1
																		2								0																	1
																		0.15								0																	1
																										0																	0.0493827
																										0
																										0
																										0
																										0
																										0
																										0
																										0
																										0
																										0
																										0
																										0
																										0
																										1
																										1
																										1
																										1
																										1
																										0.0505051

## Sheet: Fig. S3E
parg-1(ddr50)	Z1	Z2	Z3	Z4	Z5	Z6	Z7		Z1	Z2	Z3	Z4	Z5	Z6	Z7		Z1	Z2	Z3	Z4	Z5	Z6	Z7		parg-1(ddr50); him-5	Z1	Z2	Z3	Z4	Z5	Z6	Z7		Z1	Z2	Z3	Z4	Z5	Z6	Z7			Z1	Z2	Z3	Z4	Z5	Z6	Z7
	0	0	0	3	6	14	0		0	0	0	3	5	5	0		0	0	0	2	1	1	0			0	0	0	0	0	0	0		0	0	0	0	0	0	0			0	0	0	0	0	0	0
	0	0	0	0	10	6	0		0	0	0	1	6	6	0		0	0	0	1	5	2	0			0	0	0	0	0	0	0		0	0	0	0	0	0	0			0	0	0	0	0	0	0
	0	0	0	5	3	7	0		0	0	0	2	9	3	0		0	0	0	0	2	8	0			0	0	0	0	0	0	0		0	0	0	0	0	0	0			0	0	0	0	0	0	0
	0	0	0	4	6	14	0		0	0	0	4	6	1	0		0	0	0	0	3	9	0			0	0	0	0	0	0	0		0	0	0	0	0	0	0			0	0	0	0	0	0	0
	0	0	0	0	3	7	0		0	0	0	0	4	5	0		0	0	0	5	8	10	0			0	0	0	0	0	0	0		0	0	0	0	0	0	0			0	0	0	0	0	0	0
	0	0	0	4	7	18	0		0	0	0	1	7	5	0		0	0	0	0	10	2	0			0	0	0	0	0	0	0		0	0	0	0	0	0	0			0	0	0	0	0	0	0
	0	0	0	1	7	18	0		0	0	0	1	5	5	0		0	0	0	5	5	5	0			0	0	0	0	0	0	0		0	0	0	0	0	0	0			0	0	0	0	0	0	0
	0	0	0	5	2	10	0		0	0	0	2	6	7	0		0	0	0	0	3	1	0			0	0	0	0	0	0	0		0	0	0	0	0	0	0			0	0	0	0	0	0	0
	0	0	0	3	6	4	0		0	0	0	5	6	7	0		0	0	0	0	14	0	0			0	0	0	0	0	0	0		0	0	0	0	0	0	0			0	0	0	0	0	0	0
	0	0	0	0	11	5	0		0	0	0	5	10	10	0		0	0	0	5	7	0	0			0	0	0	0	0	0	0		0	0	0	0	0	0	0			0	0	0	0	0	0	0
	0	0	0	2	4	9	0		0	0	0	2	7	9	0		0	0	0	4	10	2	0			0	0	0	0	0	0	0		0	0	0	0	0	0	0			0	0	0	0	0	0	0
	0	0	0	6	4	5	0		0	0	0	1	11	11	0		0	0	0	0	4	2	0			0	0	0	0	0	0	0		0	0	0	0	0	0	0			0	0	0	0	0	0	0
	0	0	0	2	6	9	0		0	0	0	2	14	4	0		0	0	0	2	10	2	0			0	0	0	0	0	0	0		0	0	0	0	0	0	0			0	0	0	0	0	0	0
	0	0	0	4	4	13	0		0	0	0	2	7	5	0		0	0	0	5	7	2	0			0	0	0	0	0	0	0		0	0	0	0	0	0	0			0	0	0	0	0	0	0
	0	0	0	0	3	9	0		0	0	0	1	6	8	0		0	0	0	0	5	4	0			0	0	0	0	0	0	0		0	0	0	0	0	0	0			0	0	0	0	0	0	0
	0	0	0	4	2	9	0		0	0	0	0	3	3	0		0	0	0	0	7	7	0			0	0	0	0	0	0	0		0	0	0	0	0	0	0			0	0	0	0	0	0	0
	0	0	0	8	5	3	0		0	0	0	4	8	6	0		0	0	0	1	5	2	0			0	0	0	0	0	0	0		0	0	0	0	0	0	0			0	0	0	0	0	0	0
	0	0	0	3	7	7	0		0	0	0	3	10	13	0		0	0	0	2	5	4	0			0	0	0	0	0	0	0		0	0	0	0	0	0	0			0	0	0	0	0	0	0
	0	0	0	3	6	5	0		0	0	0	0	5	3	0		0	0	0	8	5	5	0			0	0	0	0	0	0	0		0	0	0	0	0	0	0			0	0	0	0	0	0	0
	0	0	0	4	2	7	0		0	0	0	2	8	4	0		0	0	0	6	3	6	0			0	0	0	0	0	0	0		0	0	0	0	0	0	0			0	0	0	0	0	0	0
	0	0	0	4	7	8	0		0	0	0	3	2	3	0		0	0	0	2	2	2	0			0	0	0	0	0	0	0		0	0	0	0	0	0	0			0	0	0	0	0	0	0
	0	0	0	9	2	7	0		0	0	0	2	11	6	2		0	0	0	6	10	7	0			0	0	0	0	0	0	0		0	0	0	0	0	0	0			0	0	0	0	0	0	0
	0	0	0	5	5	3	0		0	0	0	1	8	4	2		0	0	0	3	5	7	0			0	0	0	0	0	0	1		0	0	0	0	0	0	0			0	0	0	0	0	0	0
	0	0	0	4	2	5	0		0	0	0	4	6	1	2		0	0	0	0	6	6	0			0	0	0	0	0	0	2		0	0	0	0	0	1	0			0	0	0	0	0	2	0
	0	0	0	2	2	6	0		0	0	0	2	8	8	1		0	0	0	6	6	4	0			0	0	0	0	0	0	4		0	0	0	0	0	4	2			0	0	0	0	0	2	0
	0	0	0	0	0	2	0		0	0	0	1	8	12	1		0	0	0	3	8	2	0			0	0	0	0	0	0	2		0	0	0	0	0	1	1			0	0	0	0	0	1	0
	0	0	0	6	3	6	0		0	0	0	3	8	4	0.307692		0	0	0	3	8	5	0			0	0	0	0	0	0	2		0	0	0	0	0	3	1			0	0	0	0	0	3	0
	0	0	0	8	4	7	0		0	0	0	2	8	6			0	0	0	6	3	0	0			0	0	0	0	0	0	1		0	0	0	0	0	2	0.148148			0	0	0	0	0	1	1
	0	0	0	3	2	5	0		0	0	0	3	4	10			0	0	0	6	6	0	0			0	0	0	0	0	0	1		0	0	0	0	0	1				0	0	0	0	0	3	1
	0	0	0	5	0	8	0		0	0	0	2	9	7			0	0	0	6	6	0	0			0	0	0	0	0	0	1		0	0	0	0	0	2				0	0	0	0	0	1	1
	0	0	0	4	6	7	0		0	0	0	4	3	9			0	0	0	6	6	3	0			0	0	0	0	0	0	1		0	0	0	0	0	1				0	0	0	0	0	1	0.1
	0	0	0	6	4	5	0		0	0	0	3	1	5			0	0	0	1	9	0	0			0	0	0	0	0	0	0.483871		0	0	0	0	0	2				0	0	0	0	0	1
	0	0	0	4	4	6	0		0	0	0	7	8	5			0	0	0	1	16	0	0			0	0	0	0	0	0			0	0	0	0	0	2				0	0	0	0	0	0.46875
	0	0	0	4	6	7	0		0	0	0	2	6	6.06061			0	0	2	1	7	0	0			0	0	0	0	0	0			0	0	0	0	0	1				0	0	0	0	0
	0	0	0	4	5	8	0		0	0	2	4	8				0	0	1	8	8	3	0			0	0	0	0	0	0			0	0	0	0	0	1				0	0	0	0	0
	0	0	1	1	10	9	0		0	0	1	3	7				0	0	4	6	6	5				0	0	0	0	0	1			0	0	0	0	0	1				0	0	0	0	0
	0	0	1	1	9	10	0		0	0	1	4	7				0	0	2	4	6	8				0	0	0	0	0	2			0	0	0	0	3	2				1	0	0	0	0
	0	0	2	3	4	7	0		0	0	1	1	4				0	0	5	7	5	1				0	0	0	0	0	2			0	0	0	0	3	1				1	0	0	0	0
	0	0	2	3	7	9	0		0	0	2	2	6				0	0	2	5	2	3				0	0	0	0	0	1			0	0	0	0	1	1				1	0	0	0	0
	0	0	2	6	5	13	1		0	0	1	5	17				0	0	0	2	4	2				0	0	0	0	1	1			0	0	0	0	1	1				1	0	0	0	0
	0	0	1	6	8	8	1		0	0	2	3	6				0	0	2	2	7	2				0	0	0	0	1	2			0	0	0	0	2	1				0.1	0	0	0	0
	0	0	4	3	8	11	1		0	0	2	9	6				0	0	4	6	3	3				0	0	0	0	1	1			0	0	0	0	1	0.682927					0	0	0	0
	0	0	1	5	7	13	0.0714286		0	0	3	7	14				0	0	5	2	12	3.2619				0	0	0	0	1	0.238095			0	0	0	0	1						0	0	0	0
	0	0	0	0	8	3			0	0	7	7	8				0	0	1	2	8					0	0	0	0	1				0	0	2	0	1						0	0	0	0
	0	0	2	4	5.04545	5			0	0	1	8	7					0	1	3	4					0	0	0	0	3				0	0	0.0454545	0	1						0	0	0	2
	0	0	1	3		2			0	0	2	10	6					0	2	12	4					0	0	0	0	2				0	0		0	1						0	0	0	1
	0	0	1	8		3			0	0	1	4	10					0	8	9	6					0	0	0	0	4				0	0		0	1						0	0	0	2
	0	0	1	2		3			0	0	1	6	10					0	3	3	6					0	0	0	0	2				0	0		0	0.340425						0	0	0	1
	0	0	1	1		1			0	0	1	6	10					0	1	14	7					0	0	0	2	1				0	0		0							0	0	0	2
	0	0	1	2		1			0	0	2	3.2449	7.32653					0	1	2	6					0	0	0	1	1				0	0		0							0	0	0	0.163265
	0	0	1	1		2			0	0	1							0	3	6	6					0	0	0	2	1				0	0		0							0	0	0
	0	0	0.431373	5		2			0	0	1							0	3	7	8					0	0	0	1	1				0	0		0							0	0	0
	0	0		3.51923		3			0	0	4							0	1	3.76923	6.25					0	0	0	1	1				0	0									0	0	0
	0	0				3			0	0	0.679245							0	2							0	0	0	2	2				0	0									0	0	0
	0	0				0			0	0								0	0.981481							0	0	0	2	1				0	0									0	0	0
	0	0				0			0	0								0								0	0	0	1	1				0	0									0	0	0
	0	0				3			0	0								0								0	0	0	1	2				0	0									0	0	0
	0	0				3			0	0								1								0	0	0	2	1				0	0									0	0	0
	0	0				0			0	0								1								0	0	0	4	1				0	0									0	0	2
	0	0				0			0	0								1								0	0	0	1	5				0	0									0	0	1
	0	0				2			0	0								1								0	0	0	1	0.566667				0	0									0	0	2
	0	0				6.31148			0	0								0.0655738								0	0	0	1					1	0									0	0	0.0819672
	0	0							0	0																0	0	0	1					1	0									0	0
	0	0							0	0																0	0	0	0.365079					1	0									0	0
	0	0							0	0																0	0	0						1	0									0	0
	0	0							1	0																0	0	0						1	0									0	0
	0	0							1	0																0	0	0						1	0									0	0
	0	0							0.0298507	0																0	0	0						0.0895522	0									0	1
	0	0								0																0	0	0							0									0	1
	0	0								0																0	0	0							0									0	1
	0	0								0																0	0	0							0									0	0.0428571
	0	0								0																0	0	0							0									0
	0	0								0																0	0	1							0									0
	0	0								0																0	0	1							0									0
	0	0								0																0	0	0.027027							0									0
	0	1								0																0	0								1									0
	0	1								0																0	0								1									0
	0	0.025974								0																0	0								1									1
	0									0																0	0								1									1
	0									0																0	0								0.0506329									1
	1									0																0	0																	1
	1									0																0	0																	1
	1									0																0	0																	0.0609756
	1									0																0	0
	1									1																0	0
	1									1																0	0
	0.0697674									2																0	0
										2																0	0
										0.0681818																0	0
																										0	0
																										0	2
																										0	1
																										0	1
																										0	1
																										0	1
																										0	1
																										0	0.0729167
																										0
																										0
																										1
																										1
																										0.019802

## Sheet: Fig. S3F
Embryonic lethality/worm
WT	parg-1(gk120)	him-17(e2806)	parg-1; him-17(e2806)	him-17(e2707)	parg-1; him-17(e2707)	him-5	parg-1(gk120); him-5	parg-1(ddr50)	parg-1(ddr50); him-5
0	1.7	9.3	60.9	37.2	64.9	8	83	4.10959	85.2071
0	7.6	5.3	22	14.7	37	13.9	67.2	4.41767	80.5263
0	1.4	8.8	14.4	7.6	92.8	7.4	75	2.29885	89.1509
0	6.4	9.7	41.7	9.5	49.4	6.3	74.6	2.18182	95.1219
0	3.7	3	48.6	54.1	96	10.4	72.5146	2.95203	80.7692
			71.1	35.32	58.2		69.697		88.4615
			50	62.1	37.8		89.2617		88.2653
				42.3	90.6		94.4444		89.2857
				8.2	63.2		84.5304
				33.3	71.9		77.3438
Male progeny/worm
WT	parg-1(gk120)	him-17(e2806)	parg-1; him-17(e2806)	him-17(e2707)	parg-1; him-17(e2707)	him-5	parg-1(gk120); him-5	parg-1(ddr50)	parg-1(ddr50); him-5
0	4.7	10	19	20	26	39	37	2.8	36
0	5.9	9	16	18	28	41	31	2.5	32.4
0	4.4	12	19	17	24	37	31	5	22
0	3.2	10	22	19	27	38	36	2.6	50
0	4.6	8	13	19	27	33	38	4.9	32
			14		27		38		42.8
			17		26		33		35
					21		31		29
					33		34
					28		36

## Sheet: Fig. S3G
Day #1			Day #2
dsb-2	dsb-2; parg-1		dsb-2	dsb-2; parg-1
6	6		6	10
6	7		8	10
6	7		8	10
6	7		9	10
6	7		9	11
6	7		9	11
6	7		9	11
6	7		9	11
6	7		10	11
6	7		10	11
6	7		10	11
6	7		10	12
6	7		10	12
6	8		10	12
6	8		10	12
6	8		10	12
6	8		10	12
6	8		11	12
6	8		11	12
6	8		11	12
6	9		11	12
6	9		11	12
6	9		11	12
6	9		11	12
6	9		11	12
7	10		11	12
7	10		12	12
7	10		12	12
7	10		12	12
7	10		12	12
7	10		12	12
7	10		12	12
7	10		12	12
7	10		12	12
7	10		12	12
7	10		12	12
7	10		12	12
8	11		12	12
8	11		12	12
8	11		12	12
8	11			12
8	11			12
8	11			12
8	11			12
8	11			12
8	11			12
8	11			13
8	12
8	12
9	12
9	12
9	12
9	12
9	12
9	12
10	12
10	12
10	13
10	13
10	15
10
10
10
10
10
11
11
11
12
12
12
12

## Sheet: Fig. S3H
rad-54	ZONE 1	ZONE 2	ZONE 3	ZONE 4	ZONE 5	ZONE 6	ZONE 7		ZONE 1	ZONE 2	ZONE 3	ZONE 4	ZONE 5	ZONE 6	ZONE 7		ZONE 1	ZONE 2	ZONE 3	ZONE 4	ZONE 5	ZONE 6	ZONE 7		rad-54; parg-1	ZONE 1	ZONE 2	ZONE 3	ZONE 4	ZONE 5	ZONE 6	ZONE 7		ZONE 1	ZONE 2	ZONE 3	ZONE 4	ZONE 5	ZONE 6	ZONE 7		ZONE 1	ZONE 2	ZONE 3	ZONE 4	ZONE 5	ZONE 6	ZONE 7
	0	0	1	9	18	45	48		0	0	0	6	18	45	73		0	0	2	5	28	38	56			0	0	1	8	27	32	23		0	0	0	2	15	16	18		0	0	0	0	11	24	22
	0	0	0	8	28	48	49		0	0	4	12	27	44	77		0	0	4	3	32	43	50			0	0	2	11	22	32	30		0	0	1	8	16	24	23		0	0	0	0	8	15	19
	0	0	0	9	18	44	53		0	0	1	12	33	33	68		0	0	1	6	33	44	50			0	0	0	7	38	13	34		0	0	1	4	20	19	18		0	0	0	0	10	16	30
	0	0	1	12	15	39	55		0	0	0	11	44	31	68		0	0	4	8	22	41	48			0	0	1	21	48	18	21		0	0	0	4	19	31	19		0	0	0	0	10	16	13
	0	0	4	6	20	32	47		0	0	1	12	47	36	68		0	0	0	11	38	40	46			0	0	1	9	31	16	38		0	0	0	7	16	15	26		0	0	0	0	8	25	24
	0	0	3	6	19	24	47		0	0	2	9	28	33	59		0	0	0	5	40	34	46			0	0	1	9	33	21	28		0	0	1	8	36	18	11		0	0	0	0	5	21	19
	0	0	3	5	21	29	44		0	0	2	19	33	44	68		0	0	2	3	43	36	49			0	0	1	9	30	18	38		0	0	0	13	24	34	15		0	0	0	0	13	22	15
	0	0	2	8	18	38	40		0	0	2	20	37	48	64		0	0	2	4	37	36	43			0	0	0	23	29	13	25		0	0	0	8	39	34	19		0	0	0	0	12	17	17
	0	0	2	14	32	32	38		0	0	1	19	37	47	67		0	0	0	3	39	44	41			0	0	0	11	23	15	18		0	0	0	11	19	28	18		0	0	0	0	7	16	20
	0	0	2	24	26	41	48		0	0	0	15	37	51	73		0	0	1	13	35	44	40			0	0	0	17	20	19	15		0	0	3	9	24	26	33		0	0	0	0	14	19	12
	0	0	6	12	20	41	49		0	0	0	17	39	53	74		0	0	0	6	30	43	63			0	0	0	15	22	27	15		0	0	1	6	33	26	13		0	0	0	0	12	19	18
	0	0	1	14	18	42	50		0	0	3	18	44	57	68		0	0	2	5	34	41	58			0	0	3	8	23	22	16		0	0	1	6	16	23	33		0	0	0	0	11	12	12
	0	0	5	22	28	39	51		0	0	3	13	48	63	68		0	0	1	9	35	41	57			0	0	1	6	13	23	32		0	0	1	17	27	18	8		0	0	0	2	24	18	11
	0	0	4	16	28	44	73		0	0	2	18	46	50	65		0	0	6	12	26	47	55			0	0	0	9	22	24	31		0	0	1	7	27	32	25		0	0	0	2	14	21	6
	0	0	3	7	26	47	71		0	0	0	22	40	48	65		0	0	1	11	24	45	55			0	0	2	5	25	15	24		0	0	1	16	16	16	27		0	0	0	4	9	15	8
	0	0	5	14	37	53	68		0	0	5	21	40	48	65		0	0	4	21	24	53	53			0	0	0	6	25	22	29		0	0	1	13	20	44	37		0	0	0	9	14	18	16
	0	0	6	10	26	58	69		0	0	4	22	33	46	57		0	0	2	5	23	40	49			0	0	0	6	47	18	34		0	0	0	12	33	15	34		0	0	0	6	5	15	16
	0	0	8	7	28	57	70		0	0	1	21	44	48	58		0	0	1	15	27	39	67			0	0	4	10	22	26	36		0	0	0	23	16	15	43		0	0	0	3	12	16	16
	0	0	7	9	24	55	70		0	0	3	14	47	40	73		0	0	2	14	33	39	63			0	0	0	11	24	14	37		0	0	1	11	17	26	27		0	0	0	2	7	13	16.3333
	0	0	2	6	23	30	70		0	0	2	18	47	39	70		0	0	6	25	30	46	63			0	0	0	10	22	16	27		0	0	0	9	26	28	40		0	0	0	1	15	12
	0	0	7	7	19	39	78		0	0	0	19	53	39	68		0	0	8	10	28	33	63			0	0	2	8	21	24	34		0	0	1	8	27	24	15		0	0	0	3	10	17.5
	0	0	2	10	44	41.7619	79		0	0	0	15	40	43	60		0	0	8	22	31	44	66			0	0	1	10	18	29	38		0	0	0	6	23	26	18		0	0	0	4	13
	0	0	2	10	30		77		0	0	0	15	26	28	67.0909		0	0	5	9	33	47	68			0	0	0	18	37	23	39		0	0	1	8	29	23	30		0	0	0	5	16
	0	0	3	12	24.6087		80		0	0	1	15	28	40			0	0	4	18	38	47	59			0	0	0	12	13	28	25		0	0	3	8	24	28	23.913		0	0	0	1	16
	0	0	3	10			59.3333		0	0	6	19	27	40			0	0	3	13	39	41	58			2	0	1	16	34	32	33		0	0	1	12	18	24.5417			0	0	0	2	14
	0	0	1	7					2	0	8	20	24	38			0	0	3	9	36	40	53			3	0	0	14	36	28	46		0	0	0	14	15				0	0	0	1	10
	0	1	0	10.5385					1	0	8	17	27	33			0	0	2	19	46	45	51			2	0	1	21	29	22	36		0	0	0	15	33				0	0	0	1	5
	0	1	0						2	0	14	15	31	34			0	0	2	6	32.7407	55	51			1	0	0	14	18	14	25		0	0	1	13	23.2593				0	0	0	1	15
	0	1	1						1	0	13	27	24	38			0	0	0	15		48	50			1	0	0	11.5714	17	21.5714	29.5357		0	0	0	19					0	0	0	6	11.4286
	0	1	1						3	0	9	22	26	42.6552			0	0	0	9		41	43			1	0	0		21				0	0	2	22					0	0	0	2
	0	1	3						1	0	8	24	20				0	0	2.53333	12		41	47			1	0	1		24				0	0	3	19					0	0	0	5
	0	1	1						2	0	10	19	20				0	0		17		41	66			1	0	1		15				0	0	1	11					0	0	0	0
	1	1	2						2	0	5	18	18				0	0		10.7188		40	63			2	0	1		32				1	0	1	25					0	0	1	9
	2	1	3						2	0	2	24	18				0	0				46	63			2	0	2		26				1	0	4	9					0	0	1	6
	2	1	1						1	0	1	19	14				0	0				46	58			1	0	6		26.0882				1	0	2	18					0	0	1	6
	1	1	2						1	0	7	16	14				0	0				48	57			1	0	6						3	0	3	12					0	0	2	7
	1	1	0						1	0	7	18	16				0	1				40	55			1	0	0						1	0	4	16					0	0	1	6
	1	1	0						1	0	5	13	16				0	2				42.6216	54.6757			0.513514	0	6						2	0	0	13					0	0	1	9
	2	1	2.55263						0.526316	0	16	19	16				0	1									2	9						2	0	0	20					0	0	1	11
	1	1								0	16	17.2564	31.4615				0	2									1	10						1	0	0	11.8462					0	0	4	10
	2	1								0	10						0	1									1	7						1	1	4						3	0	2	3.1
	0.317073	1								0	4.43902						0	1									1	5						1	1	3						1	0	1
		1								1							0	2									1	5						1	1	3						1	0	1
		1								1							0	4									2	7						2	1	1						0.116279	0	0.372093
		2								2							0	1									1	9						1	1	4							0
		2								2							0	2									1	8						1	1	3							0
		2								1							0	1									2	7						2	1	3							0
		2								1							0	1									2	3						1	1	1							0
		0.541667								1							1	1									1	4						1	1	4							0
										1							2	1									1	7						0.469388	1	3							0
										2							2	1									2	1							1	5							0
										1							1	1									1	2							1	4							0
										1							1	5									1	9							1	4							0
										1							1	1									1	2							1	8							0
										1							1	4									2	2.59259							1	3							0
										1							1	0.6									1								0.272727	0							0
										2							1										1									1							0
										1							1										2									1							1
										1							0.206897										2									8							0.0172414
										1																	1									9
										2																	1									1.86667
										1																	1
										1																	1
										1																	1
										0.421875																	1
																											1
																											1
																											1
																											0.558824

## Sheet: Fig. S3I
rad-54	rad-54; parg-1
3	6
3	6
4	7
5	7
5	7
5	8
5	8
5	8
6	8
6	8
6	9
6	9
6	9
6	9
6	9
6	9
6	10
6	10
6	10
6	10
6	10
6	10
6	10
6	10
6	10
6	10
6	11
6	12
6	12
6	12
6	12
6	12
6	12
6	12
6	12
6	12
6	12
6	12
6	12
7	12
7	12
7	12
7	12
8	12
8	12
8	12
9	12
	12
	12
	12

[truncated: 5 more sheets: Fig. S4A, Fig. S4B, Fig. S5A, Fig. S6A, Fig. S7A]
